# Supplementary material for: The global and regional costs of healthy and sustainable dietary patterns: a modelling study
Source: Lancet Planet Health. 2021 Oct 27;5(11):e797–807. doi: 10.1016/S2542-5196(21)00251-5 (PMC8581186; doi:10.1016/S2542-5196(21)00251-5)
Supplement: Supplementary appendix 3 [file mmc3.xlsx]

## Sheet: notes
Reference:
Springmann, M, Clark, MA, Rayner M, Scarborough, P, Webb, P. The global and regional costs of healthy and sustainable dietary patterns: a modelling study. The Lancet Planetary Health 2021.
Contact: marco.springmann@ndph.ox.ac.uk
Tabs:
> data: data on cost-of-diet estimates
> table: pivot table with cost-of-diet estimates
Additional data including on costs per food group, and on health and emissions estimates can be found here:

## Sheet: data
Metric	Region	Diet scenario	Cost item	Socio-economic scenario	Year	Value
abs	all-r	BMK	market	SSP2_BASE	2017	5.71318
abs	all-r	BMK	market	SSP2_BASE	2030	6.33386
abs	all-r	BMK	market	SSP2_BASE	2050	7.18083
abs	all-r	BMK	market	SSP1_BASE	2030	6.21231
abs	all-r	BMK	market	SSP1_BASE	2050	7.83157
abs	all-r	BMK	market	SSP3_BASE	2030	6.26474
abs	all-r	BMK	market	SSP3_BASE	2050	6.48668
abs	all-r	BMK	market-waste	SSP2_BASE	2017	4.8984
abs	all-r	BMK	market-waste	SSP2_BASE	2030	5.44532
abs	all-r	BMK	market-waste	SSP2_BASE	2050	6.19537
abs	all-r	BMK	market-waste	SSP1_BASE	2030	5.34727
abs	all-r	BMK	market-waste	SSP1_BASE	2050	6.76603
abs	all-r	BMK	market-waste	SSP3_BASE	2030	5.39525
abs	all-r	BMK	market-waste	SSP3_BASE	2050	5.62141
abs	all-r	BMK	market+health	SSP2_BASE	2017	5.96757
abs	all-r	BMK	market+health	SSP2_BASE	2030	6.7473
abs	all-r	BMK	market+health	SSP2_BASE	2050	7.83602
abs	all-r	BMK	market+health	SSP1_BASE	2030	6.61913
abs	all-r	BMK	market+health	SSP1_BASE	2050	8.47156
abs	all-r	BMK	market+health	SSP3_BASE	2030	6.75888
abs	all-r	BMK	market+health	SSP3_BASE	2050	7.32956
abs	all-r	BMK	market+climate	SSP2_BASE	2017	6.41176
abs	all-r	BMK	market+climate	SSP2_BASE	2030	7.45739
abs	all-r	BMK	market+climate	SSP2_BASE	2050	10.1686
abs	all-r	BMK	market+climate	SSP1_BASE	2030	7.35718
abs	all-r	BMK	market+climate	SSP1_BASE	2050	10.9792
abs	all-r	BMK	market+climate	SSP3_BASE	2030	7.34932
abs	all-r	BMK	market+climate	SSP3_BASE	2050	9.18417
abs	all-r	BMK	full_cost	SSP2_BASE	2017	6.66615
abs	all-r	BMK	full_cost	SSP2_BASE	2030	7.87083
abs	all-r	BMK	full_cost	SSP2_BASE	2050	10.8237
abs	all-r	BMK	full_cost	SSP1_BASE	2030	7.76401
abs	all-r	BMK	full_cost	SSP1_BASE	2050	11.6192
abs	all-r	BMK	full_cost	SSP3_BASE	2030	7.84346
abs	all-r	BMK	full_cost	SSP3_BASE	2050	10.027
abs	all-r	BMK	full_cost-waste	SSP2_BASE	2017	5.7626
abs	all-r	BMK	full_cost-waste	SSP2_BASE	2030	6.83935
abs	all-r	BMK	full_cost-waste	SSP2_BASE	2050	9.45402
abs	all-r	BMK	full_cost-waste	SSP1_BASE	2030	6.75371
abs	all-r	BMK	full_cost-waste	SSP1_BASE	2050	10.1506
abs	all-r	BMK	full_cost-waste	SSP3_BASE	2030	6.83648
abs	all-r	BMK	full_cost-waste	SSP3_BASE	2050	8.81756
abs	all-r	HIC	market	SSP2_BASE	2017	6.62028
abs	all-r	HIC	market	SSP2_BASE	2030	7.11913
abs	all-r	HIC	market	SSP2_BASE	2050	7.57909
abs	all-r	HIC	market	SSP1_BASE	2030	6.73384
abs	all-r	HIC	market	SSP1_BASE	2050	7.35941
abs	all-r	HIC	market	SSP3_BASE	2030	7.24225
abs	all-r	HIC	market	SSP3_BASE	2050	7.60261
abs	all-r	HIC	market-waste	SSP2_BASE	2017	5.51512
abs	all-r	HIC	market-waste	SSP2_BASE	2030	5.92904
abs	all-r	HIC	market-waste	SSP2_BASE	2050	6.30577
abs	all-r	HIC	market-waste	SSP1_BASE	2030	5.611
abs	all-r	HIC	market-waste	SSP1_BASE	2050	6.12363
abs	all-r	HIC	market-waste	SSP3_BASE	2030	6.03528
abs	all-r	HIC	market-waste	SSP3_BASE	2050	6.33834
abs	all-r	HIC	market+health	SSP2_BASE	2017	6.87834
abs	all-r	HIC	market+health	SSP2_BASE	2030	7.56958
abs	all-r	HIC	market+health	SSP2_BASE	2050	8.30314
abs	all-r	HIC	market+health	SSP1_BASE	2030	7.00819
abs	all-r	HIC	market+health	SSP1_BASE	2050	7.78303
abs	all-r	HIC	market+health	SSP3_BASE	2030	7.58685
abs	all-r	HIC	market+health	SSP3_BASE	2050	8.17231
abs	all-r	HIC	market+climate	SSP2_BASE	2017	7.64685
abs	all-r	HIC	market+climate	SSP2_BASE	2030	8.7207
abs	all-r	HIC	market+climate	SSP2_BASE	2050	11.7437
abs	all-r	HIC	market+climate	SSP1_BASE	2030	8.28606
abs	all-r	HIC	market+climate	SSP1_BASE	2050	11.242
abs	all-r	HIC	market+climate	SSP3_BASE	2030	8.83885
abs	all-r	HIC	market+climate	SSP3_BASE	2050	11.7822
abs	all-r	HIC	full_cost	SSP2_BASE	2017	7.90492
abs	all-r	HIC	full_cost	SSP2_BASE	2030	9.17116
abs	all-r	HIC	full_cost	SSP2_BASE	2050	12.4678
abs	all-r	HIC	full_cost	SSP1_BASE	2030	8.56041
abs	all-r	HIC	full_cost	SSP1_BASE	2050	11.6656
abs	all-r	HIC	full_cost	SSP3_BASE	2030	9.18346
abs	all-r	HIC	full_cost	SSP3_BASE	2050	12.3519
abs	all-r	HIC	full_cost-waste	SSP2_BASE	2017	6.79976
abs	all-r	HIC	full_cost-waste	SSP2_BASE	2030	7.98107
abs	all-r	HIC	full_cost-waste	SSP2_BASE	2050	11.1945
abs	all-r	HIC	full_cost-waste	SSP1_BASE	2030	7.43756
abs	all-r	HIC	full_cost-waste	SSP1_BASE	2050	10.4299
abs	all-r	HIC	full_cost-waste	SSP3_BASE	2030	7.97649
abs	all-r	HIC	full_cost-waste	SSP3_BASE	2050	11.0876
abs	all-r	PSC	market	SSP2_BASE	2017	6.43109
abs	all-r	PSC	market	SSP2_BASE	2030	6.81634
abs	all-r	PSC	market	SSP2_BASE	2050	7.58496
abs	all-r	PSC	market	SSP1_BASE	2030	6.87575
abs	all-r	PSC	market	SSP1_BASE	2050	8.60048
abs	all-r	PSC	market	SSP3_BASE	2030	6.94049
abs	all-r	PSC	market	SSP3_BASE	2050	7.34543
abs	all-r	PSC	market-waste	SSP2_BASE	2017	5.53942
abs	all-r	PSC	market-waste	SSP2_BASE	2030	5.87362
abs	all-r	PSC	market-waste	SSP2_BASE	2050	6.53602
abs	all-r	PSC	market-waste	SSP1_BASE	2030	5.90837
abs	all-r	PSC	market-waste	SSP1_BASE	2050	7.38045
abs	all-r	PSC	market-waste	SSP3_BASE	2030	5.99963
abs	all-r	PSC	market-waste	SSP3_BASE	2050	6.37465
abs	all-r	PSC	market+health	SSP2_BASE	2017	6.46156
abs	all-r	PSC	market+health	SSP2_BASE	2030	6.86052
abs	all-r	PSC	market+health	SSP2_BASE	2050	7.63803
abs	all-r	PSC	market+health	SSP1_BASE	2030	6.91739
abs	all-r	PSC	market+health	SSP1_BASE	2050	8.65219
abs	all-r	PSC	market+health	SSP3_BASE	2030	6.98802
abs	all-r	PSC	market+health	SSP3_BASE	2050	7.42391
abs	all-r	PSC	market+climate	SSP2_BASE	2017	6.8921
abs	all-r	PSC	market+climate	SSP2_BASE	2030	7.53821
abs	all-r	PSC	market+climate	SSP2_BASE	2050	9.44849
abs	all-r	PSC	market+climate	SSP1_BASE	2030	7.60333
abs	all-r	PSC	market+climate	SSP1_BASE	2050	10.527
abs	all-r	PSC	market+climate	SSP3_BASE	2030	7.65742
abs	all-r	PSC	market+climate	SSP3_BASE	2050	9.16235
abs	all-r	PSC	full_cost	SSP2_BASE	2017	6.92257
abs	all-r	PSC	full_cost	SSP2_BASE	2030	7.58238
abs	all-r	PSC	full_cost	SSP2_BASE	2050	9.50156
abs	all-r	PSC	full_cost	SSP1_BASE	2030	7.64497
abs	all-r	PSC	full_cost	SSP1_BASE	2050	10.5787
abs	all-r	PSC	full_cost	SSP3_BASE	2030	7.70494
abs	all-r	PSC	full_cost	SSP3_BASE	2050	9.24082
abs	all-r	PSC	full_cost-waste	SSP2_BASE	2017	6.03091
abs	all-r	PSC	full_cost-waste	SSP2_BASE	2030	6.63966
abs	all-r	PSC	full_cost-waste	SSP2_BASE	2050	8.45262
abs	all-r	PSC	full_cost-waste	SSP1_BASE	2030	6.67759
abs	all-r	PSC	full_cost-waste	SSP1_BASE	2050	9.35868
abs	all-r	PSC	full_cost-waste	SSP3_BASE	2030	6.76408
abs	all-r	PSC	full_cost-waste	SSP3_BASE	2050	8.27005
abs	all-r	PSC_hg	market	SSP2_BASE	2017	6.24911
abs	all-r	PSC_hg	market	SSP2_BASE	2030	6.61461
abs	all-r	PSC_hg	market	SSP2_BASE	2050	7.35174
abs	all-r	PSC_hg	market	SSP1_BASE	2030	6.66134
abs	all-r	PSC_hg	market	SSP1_BASE	2050	8.30123
abs	all-r	PSC_hg	market	SSP3_BASE	2030	6.74064
abs	all-r	PSC_hg	market	SSP3_BASE	2050	7.14327
abs	all-r	PSC_hg	market-waste	SSP2_BASE	2017	5.3854
abs	all-r	PSC_hg	market-waste	SSP2_BASE	2030	5.70253
abs	all-r	PSC_hg	market-waste	SSP2_BASE	2050	6.33752
abs	all-r	PSC_hg	market-waste	SSP1_BASE	2030	5.72653
abs	all-r	PSC_hg	market-waste	SSP1_BASE	2050	7.12581
abs	all-r	PSC_hg	market-waste	SSP3_BASE	2030	5.83002
abs	all-r	PSC_hg	market-waste	SSP3_BASE	2050	6.20235
abs	all-r	PSC_hg	market+health	SSP2_BASE	2017	6.28106
abs	all-r	PSC_hg	market+health	SSP2_BASE	2030	6.66027
abs	all-r	PSC_hg	market+health	SSP2_BASE	2050	7.40918
abs	all-r	PSC_hg	market+health	SSP1_BASE	2030	6.7066
abs	all-r	PSC_hg	market+health	SSP1_BASE	2050	8.36171
abs	all-r	PSC_hg	market+health	SSP3_BASE	2030	6.79251
abs	all-r	PSC_hg	market+health	SSP3_BASE	2050	7.2236
abs	all-r	PSC_hg	market+climate	SSP2_BASE	2017	6.70642
abs	all-r	PSC_hg	market+climate	SSP2_BASE	2030	7.32983
abs	all-r	PSC_hg	market+climate	SSP2_BASE	2050	9.19497
abs	all-r	PSC_hg	market+climate	SSP1_BASE	2030	7.3821
abs	all-r	PSC_hg	market+climate	SSP1_BASE	2050	10.2059
abs	all-r	PSC_hg	market+climate	SSP3_BASE	2030	7.45107
abs	all-r	PSC_hg	market+climate	SSP3_BASE	2050	8.94124
abs	all-r	PSC_hg	full_cost	SSP2_BASE	2017	6.73837
abs	all-r	PSC_hg	full_cost	SSP2_BASE	2030	7.37549
abs	all-r	PSC_hg	full_cost	SSP2_BASE	2050	9.25241
abs	all-r	PSC_hg	full_cost	SSP1_BASE	2030	7.42735
abs	all-r	PSC_hg	full_cost	SSP1_BASE	2050	10.2663
abs	all-r	PSC_hg	full_cost	SSP3_BASE	2030	7.50294
abs	all-r	PSC_hg	full_cost	SSP3_BASE	2050	9.02157
abs	all-r	PSC_hg	full_cost-waste	SSP2_BASE	2017	5.87466
abs	all-r	PSC_hg	full_cost-waste	SSP2_BASE	2030	6.46341
abs	all-r	PSC_hg	full_cost-waste	SSP2_BASE	2050	8.23819
abs	all-r	PSC_hg	full_cost-waste	SSP1_BASE	2030	6.49253
abs	all-r	PSC_hg	full_cost-waste	SSP1_BASE	2050	9.09093
abs	all-r	PSC_hg	full_cost-waste	SSP3_BASE	2030	6.59231
abs	all-r	PSC_hg	full_cost-waste	SSP3_BASE	2050	8.08066
abs	all-r	VGN	market	SSP2_BASE	2017	5.7393
abs	all-r	VGN	market	SSP2_BASE	2030	6.11058
abs	all-r	VGN	market	SSP2_BASE	2050	6.88025
abs	all-r	VGN	market	SSP1_BASE	2030	6.16087
abs	all-r	VGN	market	SSP1_BASE	2050	7.96154
abs	all-r	VGN	market	SSP3_BASE	2030	6.29389
abs	all-r	VGN	market	SSP3_BASE	2050	6.72477
abs	all-r	VGN	market-waste	SSP2_BASE	2017	5.12221
abs	all-r	VGN	market-waste	SSP2_BASE	2030	5.45743
abs	all-r	VGN	market-waste	SSP2_BASE	2050	6.13968
abs	all-r	VGN	market-waste	SSP1_BASE	2030	5.48538
abs	all-r	VGN	market-waste	SSP1_BASE	2050	7.04757
abs	all-r	VGN	market-waste	SSP3_BASE	2030	5.63321
abs	all-r	VGN	market-waste	SSP3_BASE	2050	6.0446
abs	all-r	VGN	market+health	SSP2_BASE	2017	5.75765
abs	all-r	VGN	market+health	SSP2_BASE	2030	6.13443
abs	all-r	VGN	market+health	SSP2_BASE	2050	6.90666
abs	all-r	VGN	market+health	SSP1_BASE	2030	6.18604
abs	all-r	VGN	market+health	SSP1_BASE	2050	7.98986
abs	all-r	VGN	market+health	SSP3_BASE	2030	6.31946
abs	all-r	VGN	market+health	SSP3_BASE	2050	6.77634
abs	all-r	VGN	market+climate	SSP2_BASE	2017	6.04908
abs	all-r	VGN	market+climate	SSP2_BASE	2030	6.58575
abs	all-r	VGN	market+climate	SSP2_BASE	2050	8.08787
abs	all-r	VGN	market+climate	SSP1_BASE	2030	6.63886
abs	all-r	VGN	market+climate	SSP1_BASE	2050	9.21025
abs	all-r	VGN	market+climate	SSP3_BASE	2030	6.7688
abs	all-r	VGN	market+climate	SSP3_BASE	2050	7.91789
abs	all-r	VGN	full_cost	SSP2_BASE	2017	6.06742
abs	all-r	VGN	full_cost	SSP2_BASE	2030	6.60959
abs	all-r	VGN	full_cost	SSP2_BASE	2050	8.11428
abs	all-r	VGN	full_cost	SSP1_BASE	2030	6.66403
abs	all-r	VGN	full_cost	SSP1_BASE	2050	9.23857
abs	all-r	VGN	full_cost	SSP3_BASE	2030	6.79437
abs	all-r	VGN	full_cost	SSP3_BASE	2050	7.96946
abs	all-r	VGN	full_cost-waste	SSP2_BASE	2017	5.45033
abs	all-r	VGN	full_cost-waste	SSP2_BASE	2030	5.95644
abs	all-r	VGN	full_cost-waste	SSP2_BASE	2050	7.3737
abs	all-r	VGN	full_cost-waste	SSP1_BASE	2030	5.98853
abs	all-r	VGN	full_cost-waste	SSP1_BASE	2050	8.3246
abs	all-r	VGN	full_cost-waste	SSP3_BASE	2030	6.13369
abs	all-r	VGN	full_cost-waste	SSP3_BASE	2050	7.28929
abs	all-r	FLX	market	SSP2_BASE	2017	5.81711
abs	all-r	FLX	market	SSP2_BASE	2030	6.14633
abs	all-r	FLX	market	SSP2_BASE	2050	6.79929
abs	all-r	FLX	market	SSP1_BASE	2030	6.1028
abs	all-r	FLX	market	SSP1_BASE	2050	7.57796
abs	all-r	FLX	market	SSP3_BASE	2030	6.28961
abs	all-r	FLX	market	SSP3_BASE	2050	6.61656
abs	all-r	FLX	market-waste	SSP2_BASE	2017	5.10146
abs	all-r	FLX	market-waste	SSP2_BASE	2030	5.39483
abs	all-r	FLX	market-waste	SSP2_BASE	2050	5.96691
abs	all-r	FLX	market-waste	SSP1_BASE	2030	5.34594
abs	all-r	FLX	market-waste	SSP1_BASE	2050	6.61915
abs	all-r	FLX	market-waste	SSP3_BASE	2030	5.53403
abs	all-r	FLX	market-waste	SSP3_BASE	2050	5.84527
abs	all-r	FLX	market+health	SSP2_BASE	2017	5.85221
abs	all-r	FLX	market+health	SSP2_BASE	2030	6.19647
abs	all-r	FLX	market+health	SSP2_BASE	2050	6.86516
abs	all-r	FLX	market+health	SSP1_BASE	2030	6.15019
abs	all-r	FLX	market+health	SSP1_BASE	2050	7.64049
abs	all-r	FLX	market+health	SSP3_BASE	2030	6.34363
abs	all-r	FLX	market+health	SSP3_BASE	2050	6.70064
abs	all-r	FLX	market+climate	SSP2_BASE	2017	6.28494
abs	all-r	FLX	market+climate	SSP2_BASE	2030	6.87557
abs	all-r	FLX	market+climate	SSP2_BASE	2050	8.67516
abs	all-r	FLX	market+climate	SSP1_BASE	2030	6.83809
abs	all-r	FLX	market+climate	SSP1_BASE	2050	9.51336
abs	all-r	FLX	market+climate	SSP3_BASE	2030	7.01496
abs	all-r	FLX	market+climate	SSP3_BASE	2050	8.45096
abs	all-r	FLX	full_cost	SSP2_BASE	2017	6.32004
abs	all-r	FLX	full_cost	SSP2_BASE	2030	6.9257
abs	all-r	FLX	full_cost	SSP2_BASE	2050	8.74103
abs	all-r	FLX	full_cost	SSP1_BASE	2030	6.88549
abs	all-r	FLX	full_cost	SSP1_BASE	2050	9.57589
abs	all-r	FLX	full_cost	SSP3_BASE	2030	7.06897
abs	all-r	FLX	full_cost	SSP3_BASE	2050	8.53505
abs	all-r	FLX	full_cost-waste	SSP2_BASE	2017	5.60438
abs	all-r	FLX	full_cost-waste	SSP2_BASE	2030	6.1742
abs	all-r	FLX	full_cost-waste	SSP2_BASE	2050	7.90865
abs	all-r	FLX	full_cost-waste	SSP1_BASE	2030	6.12863
abs	all-r	FLX	full_cost-waste	SSP1_BASE	2050	8.61708
abs	all-r	FLX	full_cost-waste	SSP3_BASE	2030	6.31339
abs	all-r	FLX	full_cost-waste	SSP3_BASE	2050	7.76376
abs	all-r	VEG	market	SSP2_BASE	2017	5.36185
abs	all-r	VEG	market	SSP2_BASE	2030	5.67224
abs	all-r	VEG	market	SSP2_BASE	2050	6.33432
abs	all-r	VEG	market	SSP1_BASE	2030	5.70646
abs	all-r	VEG	market	SSP1_BASE	2050	7.30135
abs	all-r	VEG	market	SSP3_BASE	2030	5.83769
abs	all-r	VEG	market	SSP3_BASE	2050	6.19618
abs	all-r	VEG	market-waste	SSP2_BASE	2017	4.80497
abs	all-r	VEG	market-waste	SSP2_BASE	2030	5.08744
abs	all-r	VEG	market-waste	SSP2_BASE	2050	5.67506
abs	all-r	VEG	market-waste	SSP1_BASE	2030	5.10278
abs	all-r	VEG	market-waste	SSP1_BASE	2050	6.4868
abs	all-r	VEG	market-waste	SSP3_BASE	2030	5.24544
abs	all-r	VEG	market-waste	SSP3_BASE	2050	5.58899
abs	all-r	VEG	market+health	SSP2_BASE	2017	5.38775
abs	all-r	VEG	market+health	SSP2_BASE	2030	5.70869
abs	all-r	VEG	market+health	SSP2_BASE	2050	6.37582
abs	all-r	VEG	market+health	SSP1_BASE	2030	5.74095
abs	all-r	VEG	market+health	SSP1_BASE	2050	7.34233
abs	all-r	VEG	market+health	SSP3_BASE	2030	5.87714
abs	all-r	VEG	market+health	SSP3_BASE	2050	6.26371
abs	all-r	VEG	market+climate	SSP2_BASE	2017	5.72237
abs	all-r	VEG	market+climate	SSP2_BASE	2030	6.22669
abs	all-r	VEG	market+climate	SSP2_BASE	2050	7.73974
abs	all-r	VEG	market+climate	SSP1_BASE	2030	6.26454
abs	all-r	VEG	market+climate	SSP1_BASE	2050	8.75139
abs	all-r	VEG	market+climate	SSP3_BASE	2030	6.39032
abs	all-r	VEG	market+climate	SSP3_BASE	2050	7.57732
abs	all-r	VEG	full_cost	SSP2_BASE	2017	5.74827
abs	all-r	VEG	full_cost	SSP2_BASE	2030	6.26313
abs	all-r	VEG	full_cost	SSP2_BASE	2050	7.78124
abs	all-r	VEG	full_cost	SSP1_BASE	2030	6.29903
abs	all-r	VEG	full_cost	SSP1_BASE	2050	8.79236
abs	all-r	VEG	full_cost	SSP3_BASE	2030	6.42976
abs	all-r	VEG	full_cost	SSP3_BASE	2050	7.64485
abs	all-r	VEG	full_cost-waste	SSP2_BASE	2017	5.19138
abs	all-r	VEG	full_cost-waste	SSP2_BASE	2030	5.67833
abs	all-r	VEG	full_cost-waste	SSP2_BASE	2050	7.12199
abs	all-r	VEG	full_cost-waste	SSP1_BASE	2030	5.69534
abs	all-r	VEG	full_cost-waste	SSP1_BASE	2050	7.97781
abs	all-r	VEG	full_cost-waste	SSP3_BASE	2030	5.83752
abs	all-r	VEG	full_cost-waste	SSP3_BASE	2050	7.03765
abs	all-r	VEG_hg	market	SSP2_BASE	2017	5.0953
abs	all-r	VEG_hg	market	SSP2_BASE	2030	5.37969
abs	all-r	VEG_hg	market	SSP2_BASE	2050	5.99423
abs	all-r	VEG_hg	market	SSP1_BASE	2030	5.39766
abs	all-r	VEG_hg	market	SSP1_BASE	2050	6.87338
abs	all-r	VEG_hg	market	SSP3_BASE	2030	5.54535
abs	all-r	VEG_hg	market	SSP3_BASE	2050	5.89325
abs	all-r	VEG_hg	market-waste	SSP2_BASE	2017	4.57894
abs	all-r	VEG_hg	market-waste	SSP2_BASE	2030	4.83891
abs	all-r	VEG_hg	market-waste	SSP2_BASE	2050	5.3852
abs	all-r	VEG_hg	market-waste	SSP1_BASE	2030	4.84047
abs	all-r	VEG_hg	market-waste	SSP1_BASE	2050	6.12227
abs	all-r	VEG_hg	market-waste	SSP3_BASE	2030	4.99689
abs	all-r	VEG_hg	market-waste	SSP3_BASE	2050	5.33035
abs	all-r	VEG_hg	market+health	SSP2_BASE	2017	5.12481
abs	all-r	VEG_hg	market+health	SSP2_BASE	2030	5.42152
abs	all-r	VEG_hg	market+health	SSP2_BASE	2050	6.04611
abs	all-r	VEG_hg	market+health	SSP1_BASE	2030	5.43957
abs	all-r	VEG_hg	market+health	SSP1_BASE	2050	6.92945
abs	all-r	VEG_hg	market+health	SSP3_BASE	2030	5.59314
abs	all-r	VEG_hg	market+health	SSP3_BASE	2050	5.96699
abs	all-r	VEG_hg	market+climate	SSP2_BASE	2017	5.45056
abs	all-r	VEG_hg	market+climate	SSP2_BASE	2030	5.92476
abs	all-r	VEG_hg	market+climate	SSP2_BASE	2050	7.37088
abs	all-r	VEG_hg	market+climate	SSP1_BASE	2030	5.94616
abs	all-r	VEG_hg	market+climate	SSP1_BASE	2050	8.29284
abs	all-r	VEG_hg	market+climate	SSP3_BASE	2030	6.08877
abs	all-r	VEG_hg	market+climate	SSP3_BASE	2050	7.24708
abs	all-r	VEG_hg	full_cost	SSP2_BASE	2017	5.48008
abs	all-r	VEG_hg	full_cost	SSP2_BASE	2030	5.96659
abs	all-r	VEG_hg	full_cost	SSP2_BASE	2050	7.42276
abs	all-r	VEG_hg	full_cost	SSP1_BASE	2030	5.98806
abs	all-r	VEG_hg	full_cost	SSP1_BASE	2050	8.3489
abs	all-r	VEG_hg	full_cost	SSP3_BASE	2030	6.13656
abs	all-r	VEG_hg	full_cost	SSP3_BASE	2050	7.32082
abs	all-r	VEG_hg	full_cost-waste	SSP2_BASE	2017	4.96372
abs	all-r	VEG_hg	full_cost-waste	SSP2_BASE	2030	5.4258
abs	all-r	VEG_hg	full_cost-waste	SSP2_BASE	2050	6.81373
abs	all-r	VEG_hg	full_cost-waste	SSP1_BASE	2030	5.43087
abs	all-r	VEG_hg	full_cost-waste	SSP1_BASE	2050	7.59779
abs	all-r	VEG_hg	full_cost-waste	SSP3_BASE	2030	5.58809
abs	all-r	VEG_hg	full_cost-waste	SSP3_BASE	2050	6.75792
abs	all-r	VGN_hg	market	SSP2_BASE	2017	5.09025
abs	all-r	VGN_hg	market	SSP2_BASE	2030	5.37997
abs	all-r	VGN_hg	market	SSP2_BASE	2050	6.01362
abs	all-r	VGN_hg	market	SSP1_BASE	2030	5.39024
abs	all-r	VGN_hg	market	SSP1_BASE	2050	6.88827
abs	all-r	VGN_hg	market	SSP3_BASE	2030	5.56225
abs	all-r	VGN_hg	market	SSP3_BASE	2050	5.94863
abs	all-r	VGN_hg	market-waste	SSP2_BASE	2017	4.5709
abs	all-r	VGN_hg	market-waste	SSP2_BASE	2030	4.83583
abs	all-r	VGN_hg	market-waste	SSP2_BASE	2050	5.40041
abs	all-r	VGN_hg	market-waste	SSP1_BASE	2030	4.83006
abs	all-r	VGN_hg	market-waste	SSP1_BASE	2050	6.13336
abs	all-r	VGN_hg	market-waste	SSP3_BASE	2030	5.01002
abs	all-r	VGN_hg	market-waste	SSP3_BASE	2050	5.38081
abs	all-r	VGN_hg	market+health	SSP2_BASE	2017	5.11612
abs	all-r	VGN_hg	market+health	SSP2_BASE	2030	5.41634
abs	all-r	VGN_hg	market+health	SSP2_BASE	2050	6.05667
abs	all-r	VGN_hg	market+health	SSP1_BASE	2030	5.4272
abs	all-r	VGN_hg	market+health	SSP1_BASE	2050	6.93696
abs	all-r	VGN_hg	market+health	SSP3_BASE	2030	5.60425
abs	all-r	VGN_hg	market+health	SSP3_BASE	2050	6.01218
abs	all-r	VGN_hg	market+climate	SSP2_BASE	2017	5.38702
abs	all-r	VGN_hg	market+climate	SSP2_BASE	2030	5.83166
abs	all-r	VGN_hg	market+climate	SSP2_BASE	2050	7.14837
abs	all-r	VGN_hg	market+climate	SSP1_BASE	2030	5.8442
abs	all-r	VGN_hg	market+climate	SSP1_BASE	2050	8.06008
abs	all-r	VGN_hg	market+climate	SSP3_BASE	2030	6.0142
abs	all-r	VGN_hg	market+climate	SSP3_BASE	2050	7.07362
abs	all-r	VGN_hg	full_cost	SSP2_BASE	2017	5.41288
abs	all-r	VGN_hg	full_cost	SSP2_BASE	2030	5.86803
abs	all-r	VGN_hg	full_cost	SSP2_BASE	2050	7.19141
abs	all-r	VGN_hg	full_cost	SSP1_BASE	2030	5.88115
abs	all-r	VGN_hg	full_cost	SSP1_BASE	2050	8.10877
abs	all-r	VGN_hg	full_cost	SSP3_BASE	2030	6.0562
abs	all-r	VGN_hg	full_cost	SSP3_BASE	2050	7.13718
abs	all-r	VGN_hg	full_cost-waste	SSP2_BASE	2017	4.89353
abs	all-r	VGN_hg	full_cost-waste	SSP2_BASE	2030	5.32389
abs	all-r	VGN_hg	full_cost-waste	SSP2_BASE	2050	6.5782
abs	all-r	VGN_hg	full_cost-waste	SSP1_BASE	2030	5.32097
abs	all-r	VGN_hg	full_cost-waste	SSP1_BASE	2050	7.35386
abs	all-r	VGN_hg	full_cost-waste	SSP3_BASE	2030	5.50397
abs	all-r	VGN_hg	full_cost-waste	SSP3_BASE	2050	6.56936
abs	HIC	BMK	market	SSP2_BASE	2017	7.08613
abs	HIC	BMK	market	SSP2_BASE	2030	7.60031
abs	HIC	BMK	market	SSP2_BASE	2050	8.07143
abs	HIC	BMK	market	SSP1_BASE	2030	7.21518
abs	HIC	BMK	market	SSP1_BASE	2050	7.98569
abs	HIC	BMK	market	SSP3_BASE	2030	7.63586
abs	HIC	BMK	market	SSP3_BASE	2050	7.77021
abs	HIC	BMK	market-waste	SSP2_BASE	2017	5.86098
abs	HIC	BMK	market-waste	SSP2_BASE	2030	6.28717
abs	HIC	BMK	market-waste	SSP2_BASE	2050	6.67178
abs	HIC	BMK	market-waste	SSP1_BASE	2030	5.97163
abs	HIC	BMK	market-waste	SSP1_BASE	2050	6.60503
abs	HIC	BMK	market-waste	SSP3_BASE	2030	6.3182
abs	HIC	BMK	market-waste	SSP3_BASE	2050	6.42725
abs	HIC	BMK	market+health	SSP2_BASE	2017	8.08999
abs	HIC	BMK	market+health	SSP2_BASE	2030	9.10403
abs	HIC	BMK	market+health	SSP2_BASE	2050	10.274
abs	HIC	BMK	market+health	SSP1_BASE	2030	8.6382
abs	HIC	BMK	market+health	SSP1_BASE	2050	9.92531
abs	HIC	BMK	market+health	SSP3_BASE	2030	9.66335
abs	HIC	BMK	market+health	SSP3_BASE	2050	11.7809
abs	HIC	BMK	market+climate	SSP2_BASE	2017	7.92491
abs	HIC	BMK	market+climate	SSP2_BASE	2030	8.90273
abs	HIC	BMK	market+climate	SSP2_BASE	2050	11.3067
abs	HIC	BMK	market+climate	SSP1_BASE	2030	8.48351
abs	HIC	BMK	market+climate	SSP1_BASE	2050	11.0374
abs	HIC	BMK	market+climate	SSP3_BASE	2030	8.93059
abs	HIC	BMK	market+climate	SSP3_BASE	2050	10.994
abs	HIC	BMK	full_cost	SSP2_BASE	2017	8.92878
abs	HIC	BMK	full_cost	SSP2_BASE	2030	10.4064
abs	HIC	BMK	full_cost	SSP2_BASE	2050	13.5093
abs	HIC	BMK	full_cost	SSP1_BASE	2030	9.90653
abs	HIC	BMK	full_cost	SSP1_BASE	2050	12.977
abs	HIC	BMK	full_cost	SSP3_BASE	2030	10.9581
abs	HIC	BMK	full_cost	SSP3_BASE	2050	15.0046
abs	HIC	BMK	full_cost-waste	SSP2_BASE	2017	7.57469
abs	HIC	BMK	full_cost-waste	SSP2_BASE	2030	8.89179
abs	HIC	BMK	full_cost-waste	SSP2_BASE	2050	11.6036
abs	HIC	BMK	full_cost-waste	SSP1_BASE	2030	8.4671
abs	HIC	BMK	full_cost-waste	SSP1_BASE	2050	11.1203
abs	HIC	BMK	full_cost-waste	SSP3_BASE	2030	9.44041
abs	HIC	BMK	full_cost-waste	SSP3_BASE	2050	13.1594
abs	HIC	HIC	market	SSP2_BASE	2017	7.09634
abs	HIC	HIC	market	SSP2_BASE	2030	7.59724
abs	HIC	HIC	market	SSP2_BASE	2050	8.05053
abs	HIC	HIC	market	SSP1_BASE	2030	7.22831
abs	HIC	HIC	market	SSP1_BASE	2050	8.00893
abs	HIC	HIC	market	SSP3_BASE	2030	7.63163
abs	HIC	HIC	market	SSP3_BASE	2050	7.74993
abs	HIC	HIC	market-waste	SSP2_BASE	2017	5.8631
abs	HIC	HIC	market-waste	SSP2_BASE	2030	6.27824
abs	HIC	HIC	market-waste	SSP2_BASE	2050	6.64773
abs	HIC	HIC	market-waste	SSP1_BASE	2030	5.9768
abs	HIC	HIC	market-waste	SSP1_BASE	2050	6.61952
abs	HIC	HIC	market-waste	SSP3_BASE	2030	6.30614
abs	HIC	HIC	market-waste	SSP3_BASE	2050	6.39873
abs	HIC	HIC	market+health	SSP2_BASE	2017	7.98843
abs	HIC	HIC	market+health	SSP2_BASE	2030	8.95393
abs	HIC	HIC	market+health	SSP2_BASE	2050	10.0939
abs	HIC	HIC	market+health	SSP1_BASE	2030	7.98331
abs	HIC	HIC	market+health	SSP1_BASE	2050	8.94711
abs	HIC	HIC	market+health	SSP3_BASE	2030	8.73419
abs	HIC	HIC	market+health	SSP3_BASE	2050	9.84017
abs	HIC	HIC	market+climate	SSP2_BASE	2017	7.93394
abs	HIC	HIC	market+climate	SSP2_BASE	2030	8.88867
abs	HIC	HIC	market+climate	SSP2_BASE	2050	11.2446
abs	HIC	HIC	market+climate	SSP1_BASE	2030	8.48533
abs	HIC	HIC	market+climate	SSP1_BASE	2050	11.0186
abs	HIC	HIC	market+climate	SSP3_BASE	2030	8.91713
abs	HIC	HIC	market+climate	SSP3_BASE	2050	10.9482
abs	HIC	HIC	full_cost	SSP2_BASE	2017	8.82604
abs	HIC	HIC	full_cost	SSP2_BASE	2030	10.2454
abs	HIC	HIC	full_cost	SSP2_BASE	2050	13.288
abs	HIC	HIC	full_cost	SSP1_BASE	2030	9.24033
abs	HIC	HIC	full_cost	SSP1_BASE	2050	11.9568
abs	HIC	HIC	full_cost	SSP3_BASE	2030	10.0197
abs	HIC	HIC	full_cost	SSP3_BASE	2050	13.0384
abs	HIC	HIC	full_cost-waste	SSP2_BASE	2017	7.5928
abs	HIC	HIC	full_cost-waste	SSP2_BASE	2030	8.92637
abs	HIC	HIC	full_cost-waste	SSP2_BASE	2050	11.8852
abs	HIC	HIC	full_cost-waste	SSP1_BASE	2030	7.98883
abs	HIC	HIC	full_cost-waste	SSP1_BASE	2050	10.5674
abs	HIC	HIC	full_cost-waste	SSP3_BASE	2030	8.6942
abs	HIC	HIC	full_cost-waste	SSP3_BASE	2050	11.6872
abs	HIC	PSC	market	SSP2_BASE	2017	7.26222
abs	HIC	PSC	market	SSP2_BASE	2030	7.65256
abs	HIC	PSC	market	SSP2_BASE	2050	8.2286
abs	HIC	PSC	market	SSP1_BASE	2030	7.71592
abs	HIC	PSC	market	SSP1_BASE	2050	8.95343
abs	HIC	PSC	market	SSP3_BASE	2030	7.71326
abs	HIC	PSC	market	SSP3_BASE	2050	8.00127
abs	HIC	PSC	market-waste	SSP2_BASE	2017	5.93382
abs	HIC	PSC	market-waste	SSP2_BASE	2030	6.25112
abs	HIC	PSC	market-waste	SSP2_BASE	2050	6.70725
abs	HIC	PSC	market-waste	SSP1_BASE	2030	6.29651
abs	HIC	PSC	market-waste	SSP1_BASE	2050	7.29557
abs	HIC	PSC	market-waste	SSP3_BASE	2030	6.30429
abs	HIC	PSC	market-waste	SSP3_BASE	2050	6.52448
abs	HIC	PSC	market+health	SSP2_BASE	2017	7.40127
abs	HIC	PSC	market+health	SSP2_BASE	2030	7.8213
abs	HIC	PSC	market+health	SSP2_BASE	2050	8.34495
abs	HIC	PSC	market+health	SSP1_BASE	2030	7.88514
abs	HIC	PSC	market+health	SSP1_BASE	2050	9.04981
abs	HIC	PSC	market+health	SSP3_BASE	2030	7.92676
abs	HIC	PSC	market+health	SSP3_BASE	2050	8.40071
abs	HIC	PSC	market+climate	SSP2_BASE	2017	7.71342
abs	HIC	PSC	market+climate	SSP2_BASE	2030	8.361
abs	HIC	PSC	market+climate	SSP2_BASE	2050	10.0412
abs	HIC	PSC	market+climate	SSP1_BASE	2030	8.42725
abs	HIC	PSC	market+climate	SSP1_BASE	2050	10.7817
abs	HIC	PSC	market+climate	SSP3_BASE	2030	8.42082
abs	HIC	PSC	market+climate	SSP3_BASE	2050	9.80794
abs	HIC	PSC	full_cost	SSP2_BASE	2017	7.85247
abs	HIC	PSC	full_cost	SSP2_BASE	2030	8.52974
abs	HIC	PSC	full_cost	SSP2_BASE	2050	10.1576
abs	HIC	PSC	full_cost	SSP1_BASE	2030	8.59648
abs	HIC	PSC	full_cost	SSP1_BASE	2050	10.8781
abs	HIC	PSC	full_cost	SSP3_BASE	2030	8.63432
abs	HIC	PSC	full_cost	SSP3_BASE	2050	10.2074
abs	HIC	PSC	full_cost-waste	SSP2_BASE	2017	6.52406
abs	HIC	PSC	full_cost-waste	SSP2_BASE	2030	7.12831
abs	HIC	PSC	full_cost-waste	SSP2_BASE	2050	8.63624
abs	HIC	PSC	full_cost-waste	SSP1_BASE	2030	7.17707
abs	HIC	PSC	full_cost-waste	SSP1_BASE	2050	9.22027
abs	HIC	PSC	full_cost-waste	SSP3_BASE	2030	7.22535
abs	HIC	PSC	full_cost-waste	SSP3_BASE	2050	8.73059
abs	HIC	PSC_hg	market	SSP2_BASE	2017	7.04088
abs	HIC	PSC_hg	market	SSP2_BASE	2030	7.41622
abs	HIC	PSC_hg	market	SSP2_BASE	2050	7.96842
abs	HIC	PSC_hg	market	SSP1_BASE	2030	7.46348
abs	HIC	PSC_hg	market	SSP1_BASE	2050	8.61659
abs	HIC	PSC_hg	market	SSP3_BASE	2030	7.48134
abs	HIC	PSC_hg	market	SSP3_BASE	2050	7.78102
abs	HIC	PSC_hg	market-waste	SSP2_BASE	2017	5.75034
abs	HIC	PSC_hg	market-waste	SSP2_BASE	2030	6.05525
abs	HIC	PSC_hg	market-waste	SSP2_BASE	2050	6.49165
abs	HIC	PSC_hg	market-waste	SSP1_BASE	2030	6.08741
abs	HIC	PSC_hg	market-waste	SSP1_BASE	2050	7.01688
abs	HIC	PSC_hg	market-waste	SSP3_BASE	2030	6.11197
abs	HIC	PSC_hg	market-waste	SSP3_BASE	2050	6.34161
abs	HIC	PSC_hg	market+health	SSP2_BASE	2017	7.17636
abs	HIC	PSC_hg	market+health	SSP2_BASE	2030	7.57938
abs	HIC	PSC_hg	market+health	SSP2_BASE	2050	8.09027
abs	HIC	PSC_hg	market+health	SSP1_BASE	2030	7.62503
abs	HIC	PSC_hg	market+health	SSP1_BASE	2050	8.71946
abs	HIC	PSC_hg	market+health	SSP3_BASE	2030	7.69071
abs	HIC	PSC_hg	market+health	SSP3_BASE	2050	8.16772
abs	HIC	PSC_hg	market+climate	SSP2_BASE	2017	7.48783
abs	HIC	PSC_hg	market+climate	SSP2_BASE	2030	8.11745
abs	HIC	PSC_hg	market+climate	SSP2_BASE	2050	9.76055
abs	HIC	PSC_hg	market+climate	SSP1_BASE	2030	8.16756
abs	HIC	PSC_hg	market+climate	SSP1_BASE	2050	10.4242
abs	HIC	PSC_hg	market+climate	SSP3_BASE	2030	8.18172
abs	HIC	PSC_hg	market+climate	SSP3_BASE	2050	9.5673
abs	HIC	PSC_hg	full_cost	SSP2_BASE	2017	7.62331
abs	HIC	PSC_hg	full_cost	SSP2_BASE	2030	8.28062
abs	HIC	PSC_hg	full_cost	SSP2_BASE	2050	9.8824
abs	HIC	PSC_hg	full_cost	SSP1_BASE	2030	8.32912
abs	HIC	PSC_hg	full_cost	SSP1_BASE	2050	10.5271
abs	HIC	PSC_hg	full_cost	SSP3_BASE	2030	8.39109
abs	HIC	PSC_hg	full_cost	SSP3_BASE	2050	9.954
abs	HIC	PSC_hg	full_cost-waste	SSP2_BASE	2017	6.33277
abs	HIC	PSC_hg	full_cost-waste	SSP2_BASE	2030	6.91965
abs	HIC	PSC_hg	full_cost-waste	SSP2_BASE	2050	8.40564
abs	HIC	PSC_hg	full_cost-waste	SSP1_BASE	2030	6.95306
abs	HIC	PSC_hg	full_cost-waste	SSP1_BASE	2050	8.92736
abs	HIC	PSC_hg	full_cost-waste	SSP3_BASE	2030	7.02172
abs	HIC	PSC_hg	full_cost-waste	SSP3_BASE	2050	8.51459
abs	HIC	VGN	market	SSP2_BASE	2017	5.56449
abs	HIC	VGN	market	SSP2_BASE	2030	5.88214
abs	HIC	VGN	market	SSP2_BASE	2050	6.33551
abs	HIC	VGN	market	SSP1_BASE	2030	5.99487
abs	HIC	VGN	market	SSP1_BASE	2050	7.30803
abs	HIC	VGN	market	SSP3_BASE	2030	5.93673
abs	HIC	VGN	market	SSP3_BASE	2050	6.00716
abs	HIC	VGN	market-waste	SSP2_BASE	2017	4.73995
abs	HIC	VGN	market-waste	SSP2_BASE	2030	5.00694
abs	HIC	VGN	market-waste	SSP2_BASE	2050	5.3823
abs	HIC	VGN	market-waste	SSP1_BASE	2030	5.09333
abs	HIC	VGN	market-waste	SSP1_BASE	2050	6.17668
abs	HIC	VGN	market-waste	SSP3_BASE	2030	5.05566
abs	HIC	VGN	market-waste	SSP3_BASE	2050	5.1166
abs	HIC	VGN	market+health	SSP2_BASE	2017	5.67167
abs	HIC	VGN	market+health	SSP2_BASE	2030	6.01374
abs	HIC	VGN	market+health	SSP2_BASE	2050	6.41339
abs	HIC	VGN	market+health	SSP1_BASE	2030	6.13461
abs	HIC	VGN	market+health	SSP1_BASE	2050	7.38917
abs	HIC	VGN	market+health	SSP3_BASE	2030	6.10397
abs	HIC	VGN	market+health	SSP3_BASE	2050	6.34006
abs	HIC	VGN	market+climate	SSP2_BASE	2017	5.82442
abs	HIC	VGN	market+climate	SSP2_BASE	2030	6.28582
abs	HIC	VGN	market+climate	SSP2_BASE	2050	7.35626
abs	HIC	VGN	market+climate	SSP1_BASE	2030	6.40207
abs	HIC	VGN	market+climate	SSP1_BASE	2050	8.34858
abs	HIC	VGN	market+climate	SSP3_BASE	2030	6.34046
abs	HIC	VGN	market+climate	SSP3_BASE	2050	7.02722
abs	HIC	VGN	full_cost	SSP2_BASE	2017	5.9316
abs	HIC	VGN	full_cost	SSP2_BASE	2030	6.41741
abs	HIC	VGN	full_cost	SSP2_BASE	2050	7.43414
abs	HIC	VGN	full_cost	SSP1_BASE	2030	6.54181
abs	HIC	VGN	full_cost	SSP1_BASE	2050	8.42971
abs	HIC	VGN	full_cost	SSP3_BASE	2030	6.50771
abs	HIC	VGN	full_cost	SSP3_BASE	2050	7.36011
abs	HIC	VGN	full_cost-waste	SSP2_BASE	2017	5.10706
abs	HIC	VGN	full_cost-waste	SSP2_BASE	2030	5.54222
abs	HIC	VGN	full_cost-waste	SSP2_BASE	2050	6.48094
abs	HIC	VGN	full_cost-waste	SSP1_BASE	2030	5.64026
abs	HIC	VGN	full_cost-waste	SSP1_BASE	2050	7.29835
abs	HIC	VGN	full_cost-waste	SSP3_BASE	2030	5.62664
abs	HIC	VGN	full_cost-waste	SSP3_BASE	2050	6.46955
abs	HIC	FLX	market	SSP2_BASE	2017	6.11559
abs	HIC	FLX	market	SSP2_BASE	2030	6.42736
abs	HIC	FLX	market	SSP2_BASE	2050	6.81894
abs	HIC	FLX	market	SSP1_BASE	2030	6.38196
abs	HIC	FLX	market	SSP1_BASE	2050	7.32618
abs	HIC	FLX	market	SSP3_BASE	2030	6.48609
abs	HIC	FLX	market	SSP3_BASE	2050	6.57569
abs	HIC	FLX	market-waste	SSP2_BASE	2017	5.12013
abs	HIC	FLX	market-waste	SSP2_BASE	2030	5.38161
abs	HIC	FLX	market-waste	SSP2_BASE	2050	5.70013
abs	HIC	FLX	market-waste	SSP1_BASE	2030	5.33782
abs	HIC	FLX	market-waste	SSP1_BASE	2050	6.10953
abs	HIC	FLX	market-waste	SSP3_BASE	2030	5.43278
abs	HIC	FLX	market-waste	SSP3_BASE	2050	5.50334
abs	HIC	FLX	market+health	SSP2_BASE	2017	6.26145
abs	HIC	FLX	market+health	SSP2_BASE	2030	6.60183
abs	HIC	FLX	market+health	SSP2_BASE	2050	6.95875
abs	HIC	FLX	market+health	SSP1_BASE	2030	6.54763
abs	HIC	FLX	market+health	SSP1_BASE	2050	7.42914
abs	HIC	FLX	market+health	SSP3_BASE	2030	6.69726
abs	HIC	FLX	market+health	SSP3_BASE	2050	6.96933
abs	HIC	FLX	market+climate	SSP2_BASE	2017	6.57522
abs	HIC	FLX	market+climate	SSP2_BASE	2030	7.13579
abs	HIC	FLX	market+climate	SSP2_BASE	2050	8.57157
abs	HIC	FLX	market+climate	SSP1_BASE	2030	7.09385
abs	HIC	FLX	market+climate	SSP1_BASE	2050	9.09678
abs	HIC	FLX	market+climate	SSP3_BASE	2030	7.19427
abs	HIC	FLX	market+climate	SSP3_BASE	2050	8.32774
abs	HIC	FLX	full_cost	SSP2_BASE	2017	6.72109
abs	HIC	FLX	full_cost	SSP2_BASE	2030	7.31026
abs	HIC	FLX	full_cost	SSP2_BASE	2050	8.71137
abs	HIC	FLX	full_cost	SSP1_BASE	2030	7.25951
abs	HIC	FLX	full_cost	SSP1_BASE	2050	9.19974
abs	HIC	FLX	full_cost	SSP3_BASE	2030	7.40544
abs	HIC	FLX	full_cost	SSP3_BASE	2050	8.72138
abs	HIC	FLX	full_cost-waste	SSP2_BASE	2017	5.72562
abs	HIC	FLX	full_cost-waste	SSP2_BASE	2030	6.26452
abs	HIC	FLX	full_cost-waste	SSP2_BASE	2050	7.59256
abs	HIC	FLX	full_cost-waste	SSP1_BASE	2030	6.21537
abs	HIC	FLX	full_cost-waste	SSP1_BASE	2050	7.98309
abs	HIC	FLX	full_cost-waste	SSP3_BASE	2030	6.35213
abs	HIC	FLX	full_cost-waste	SSP3_BASE	2050	7.64903
abs	HIC	VEG	market	SSP2_BASE	2017	5.18556
abs	HIC	VEG	market	SSP2_BASE	2030	5.46936
abs	HIC	VEG	market	SSP2_BASE	2050	5.84796
abs	HIC	VEG	market	SSP1_BASE	2030	5.53795
abs	HIC	VEG	market	SSP1_BASE	2050	6.60856
abs	HIC	VEG	market	SSP3_BASE	2030	5.53266
abs	HIC	VEG	market	SSP3_BASE	2050	5.61325
abs	HIC	VEG	market-waste	SSP2_BASE	2017	4.45524
abs	HIC	VEG	market-waste	SSP2_BASE	2030	4.69568
abs	HIC	VEG	market-waste	SSP2_BASE	2050	5.00902
abs	HIC	VEG	market-waste	SSP1_BASE	2030	4.74492
abs	HIC	VEG	market-waste	SSP1_BASE	2050	5.62661
abs	HIC	VEG	market-waste	SSP3_BASE	2030	4.75122
abs	HIC	VEG	market-waste	SSP3_BASE	2050	4.8194
abs	HIC	VEG	market+health	SSP2_BASE	2017	5.309
abs	HIC	VEG	market+health	SSP2_BASE	2030	5.61738
abs	HIC	VEG	market+health	SSP2_BASE	2050	5.93606
abs	HIC	VEG	market+health	SSP1_BASE	2030	5.68993
abs	HIC	VEG	market+health	SSP1_BASE	2050	6.68365
abs	HIC	VEG	market+health	SSP3_BASE	2030	5.72195
abs	HIC	VEG	market+health	SSP3_BASE	2050	5.97333
abs	HIC	VEG	market+climate	SSP2_BASE	2017	5.54133
abs	HIC	VEG	market+climate	SSP2_BASE	2030	6.01817
abs	HIC	VEG	market+climate	SSP2_BASE	2050	7.20241
abs	HIC	VEG	market+climate	SSP1_BASE	2030	6.08995
abs	HIC	VEG	market+climate	SSP1_BASE	2050	7.98052
abs	HIC	VEG	market+climate	SSP3_BASE	2030	6.08095
abs	HIC	VEG	market+climate	SSP3_BASE	2050	6.96467
abs	HIC	VEG	full_cost	SSP2_BASE	2017	5.66477
abs	HIC	VEG	full_cost	SSP2_BASE	2030	6.16619
abs	HIC	VEG	full_cost	SSP2_BASE	2050	7.29051
abs	HIC	VEG	full_cost	SSP1_BASE	2030	6.24193
abs	HIC	VEG	full_cost	SSP1_BASE	2050	8.0556
abs	HIC	VEG	full_cost	SSP3_BASE	2030	6.27024
abs	HIC	VEG	full_cost	SSP3_BASE	2050	7.32475
abs	HIC	VEG	full_cost-waste	SSP2_BASE	2017	4.93444
abs	HIC	VEG	full_cost-waste	SSP2_BASE	2030	5.39252
abs	HIC	VEG	full_cost-waste	SSP2_BASE	2050	6.45157
abs	HIC	VEG	full_cost-waste	SSP1_BASE	2030	5.4489
abs	HIC	VEG	full_cost-waste	SSP1_BASE	2050	7.07366
abs	HIC	VEG	full_cost-waste	SSP3_BASE	2030	5.4888
abs	HIC	VEG	full_cost-waste	SSP3_BASE	2050	6.5309
abs	HIC	VEG_hg	market	SSP2_BASE	2017	4.86068
abs	HIC	VEG_hg	market	SSP2_BASE	2030	5.12908
abs	HIC	VEG_hg	market	SSP2_BASE	2050	5.47903
abs	HIC	VEG_hg	market	SSP1_BASE	2030	5.1748
abs	HIC	VEG_hg	market	SSP1_BASE	2050	6.13055
abs	HIC	VEG_hg	market	SSP3_BASE	2030	5.19777
abs	HIC	VEG_hg	market	SSP3_BASE	2050	5.30023
abs	HIC	VEG_hg	market-waste	SSP2_BASE	2017	4.18571
abs	HIC	VEG_hg	market-waste	SSP2_BASE	2030	4.41348
abs	HIC	VEG_hg	market-waste	SSP2_BASE	2050	4.70317
abs	HIC	VEG_hg	market-waste	SSP1_BASE	2030	4.44391
abs	HIC	VEG_hg	market-waste	SSP1_BASE	2050	5.2309
abs	HIC	VEG_hg	market-waste	SSP3_BASE	2030	4.47336
abs	HIC	VEG_hg	market-waste	SSP3_BASE	2050	4.55945
abs	HIC	VEG_hg	market+health	SSP2_BASE	2017	4.98836
abs	HIC	VEG_hg	market+health	SSP2_BASE	2030	5.28206
abs	HIC	VEG_hg	market+health	SSP2_BASE	2050	5.58705
abs	HIC	VEG_hg	market+health	SSP1_BASE	2030	5.3284
abs	HIC	VEG_hg	market+health	SSP1_BASE	2050	6.22374
abs	HIC	VEG_hg	market+health	SSP3_BASE	2030	5.39547
abs	HIC	VEG_hg	market+health	SSP3_BASE	2050	5.66658
abs	HIC	VEG_hg	market+climate	SSP2_BASE	2017	5.21045
abs	HIC	VEG_hg	market+climate	SSP2_BASE	2030	5.66783
abs	HIC	VEG_hg	market+climate	SSP2_BASE	2050	6.80499
abs	HIC	VEG_hg	market+climate	SSP1_BASE	2030	5.71667
abs	HIC	VEG_hg	market+climate	SSP1_BASE	2050	7.47368
abs	HIC	VEG_hg	market+climate	SSP3_BASE	2030	5.73602
abs	HIC	VEG_hg	market+climate	SSP3_BASE	2050	6.62329
abs	HIC	VEG_hg	full_cost	SSP2_BASE	2017	5.33813
abs	HIC	VEG_hg	full_cost	SSP2_BASE	2030	5.8208
abs	HIC	VEG_hg	full_cost	SSP2_BASE	2050	6.91301
abs	HIC	VEG_hg	full_cost	SSP1_BASE	2030	5.87026
abs	HIC	VEG_hg	full_cost	SSP1_BASE	2050	7.56687
abs	HIC	VEG_hg	full_cost	SSP3_BASE	2030	5.93372
abs	HIC	VEG_hg	full_cost	SSP3_BASE	2050	6.98964
abs	HIC	VEG_hg	full_cost-waste	SSP2_BASE	2017	4.66316
abs	HIC	VEG_hg	full_cost-waste	SSP2_BASE	2030	5.1052
abs	HIC	VEG_hg	full_cost-waste	SSP2_BASE	2050	6.13715
abs	HIC	VEG_hg	full_cost-waste	SSP1_BASE	2030	5.13937
abs	HIC	VEG_hg	full_cost-waste	SSP1_BASE	2050	6.66722
abs	HIC	VEG_hg	full_cost-waste	SSP3_BASE	2030	5.2093
abs	HIC	VEG_hg	full_cost-waste	SSP3_BASE	2050	6.24886
abs	HIC	VGN_hg	market	SSP2_BASE	2017	4.70306
abs	HIC	VGN_hg	market	SSP2_BASE	2030	4.96299
abs	HIC	VGN_hg	market	SSP2_BASE	2050	5.32174
abs	HIC	VGN_hg	market	SSP1_BASE	2030	5.00929
abs	HIC	VGN_hg	market	SSP1_BASE	2050	5.98129
abs	HIC	VGN_hg	market	SSP3_BASE	2030	5.03874
abs	HIC	VGN_hg	market	SSP3_BASE	2050	5.16053
abs	HIC	VGN_hg	market-waste	SSP2_BASE	2017	4.02647
abs	HIC	VGN_hg	market-waste	SSP2_BASE	2030	4.24583
abs	HIC	VGN_hg	market-waste	SSP2_BASE	2050	4.54303
abs	HIC	VGN_hg	market-waste	SSP1_BASE	2030	4.27769
abs	HIC	VGN_hg	market-waste	SSP1_BASE	2050	5.07995
abs	HIC	VGN_hg	market-waste	SSP3_BASE	2030	4.31167
abs	HIC	VGN_hg	market-waste	SSP3_BASE	2050	4.41435
abs	HIC	VGN_hg	market+health	SSP2_BASE	2017	4.81665
abs	HIC	VGN_hg	market+health	SSP2_BASE	2030	5.09751
abs	HIC	VGN_hg	market+health	SSP2_BASE	2050	5.40493
abs	HIC	VGN_hg	market+health	SSP1_BASE	2030	5.14871
abs	HIC	VGN_hg	market+health	SSP1_BASE	2050	6.05732
abs	HIC	VGN_hg	market+health	SSP3_BASE	2030	5.21562
abs	HIC	VGN_hg	market+health	SSP3_BASE	2050	5.49025
abs	HIC	VGN_hg	market+climate	SSP2_BASE	2017	4.94609
abs	HIC	VGN_hg	market+climate	SSP2_BASE	2030	5.33809
abs	HIC	VGN_hg	market+climate	SSP2_BASE	2050	6.26112
abs	HIC	VGN_hg	market+climate	SSP1_BASE	2030	5.38769
abs	HIC	VGN_hg	market+climate	SSP1_BASE	2050	6.93933
abs	HIC	VGN_hg	market+climate	SSP3_BASE	2030	5.41403
abs	HIC	VGN_hg	market+climate	SSP3_BASE	2050	6.10001
abs	HIC	VGN_hg	full_cost	SSP2_BASE	2017	5.05968
abs	HIC	VGN_hg	full_cost	SSP2_BASE	2030	5.47261
abs	HIC	VGN_hg	full_cost	SSP2_BASE	2050	6.3443
abs	HIC	VGN_hg	full_cost	SSP1_BASE	2030	5.52711
abs	HIC	VGN_hg	full_cost	SSP1_BASE	2050	7.01536
abs	HIC	VGN_hg	full_cost	SSP3_BASE	2030	5.59091
abs	HIC	VGN_hg	full_cost	SSP3_BASE	2050	6.42974
abs	HIC	VGN_hg	full_cost-waste	SSP2_BASE	2017	4.38309
abs	HIC	VGN_hg	full_cost-waste	SSP2_BASE	2030	4.75544
abs	HIC	VGN_hg	full_cost-waste	SSP2_BASE	2050	5.56559
abs	HIC	VGN_hg	full_cost-waste	SSP1_BASE	2030	4.79551
abs	HIC	VGN_hg	full_cost-waste	SSP1_BASE	2050	6.11402
abs	HIC	VGN_hg	full_cost-waste	SSP3_BASE	2030	4.86383
abs	HIC	VGN_hg	full_cost-waste	SSP3_BASE	2050	5.68356
abs	UMC	BMK	market	SSP2_BASE	2017	7.47021
abs	UMC	BMK	market	SSP2_BASE	2030	8.33151
abs	UMC	BMK	market	SSP2_BASE	2050	8.87591
abs	UMC	BMK	market	SSP1_BASE	2030	7.92676
abs	UMC	BMK	market	SSP1_BASE	2050	8.77553
abs	UMC	BMK	market	SSP3_BASE	2030	8.25933
abs	UMC	BMK	market	SSP3_BASE	2050	8.20497
abs	UMC	BMK	market-waste	SSP2_BASE	2017	6.31383
abs	UMC	BMK	market-waste	SSP2_BASE	2030	7.049
abs	UMC	BMK	market-waste	SSP2_BASE	2050	7.51508
abs	UMC	BMK	market-waste	SSP1_BASE	2030	6.72325
abs	UMC	BMK	market-waste	SSP1_BASE	2050	7.46167
abs	UMC	BMK	market-waste	SSP3_BASE	2030	6.98806
abs	UMC	BMK	market-waste	SSP3_BASE	2050	6.94645
abs	UMC	BMK	market+health	SSP2_BASE	2017	7.66527
abs	UMC	BMK	market+health	SSP2_BASE	2030	8.73363
abs	UMC	BMK	market+health	SSP2_BASE	2050	9.6076
abs	UMC	BMK	market+health	SSP1_BASE	2030	8.31445
abs	UMC	BMK	market+health	SSP1_BASE	2050	9.41924
abs	UMC	BMK	market+health	SSP3_BASE	2030	8.71062
abs	UMC	BMK	market+health	SSP3_BASE	2050	9.0513
abs	UMC	BMK	market+climate	SSP2_BASE	2017	8.36363
abs	UMC	BMK	market+climate	SSP2_BASE	2030	9.81069
abs	UMC	BMK	market+climate	SSP2_BASE	2050	12.8277
abs	UMC	BMK	market+climate	SSP1_BASE	2030	9.40225
abs	UMC	BMK	market+climate	SSP1_BASE	2050	12.6369
abs	UMC	BMK	market+climate	SSP3_BASE	2030	9.70942
abs	UMC	BMK	market+climate	SSP3_BASE	2050	11.9818
abs	UMC	BMK	full_cost	SSP2_BASE	2017	8.55868
abs	UMC	BMK	full_cost	SSP2_BASE	2030	10.2128
abs	UMC	BMK	full_cost	SSP2_BASE	2050	13.5594
abs	UMC	BMK	full_cost	SSP1_BASE	2030	9.78995
abs	UMC	BMK	full_cost	SSP1_BASE	2050	13.2806
abs	UMC	BMK	full_cost	SSP3_BASE	2030	10.1607
abs	UMC	BMK	full_cost	SSP3_BASE	2050	12.8281
abs	UMC	BMK	full_cost-waste	SSP2_BASE	2017	7.27446
abs	UMC	BMK	full_cost-waste	SSP2_BASE	2030	8.71797
abs	UMC	BMK	full_cost-waste	SSP2_BASE	2050	11.6288
abs	UMC	BMK	full_cost-waste	SSP1_BASE	2030	8.37555
abs	UMC	BMK	full_cost-waste	SSP1_BASE	2050	11.4149
abs	UMC	BMK	full_cost-waste	SSP3_BASE	2030	8.68127
abs	UMC	BMK	full_cost-waste	SSP3_BASE	2050	11.0232
abs	UMC	HIC	market	SSP2_BASE	2017	6.56344
abs	UMC	HIC	market	SSP2_BASE	2030	7.07591
abs	UMC	HIC	market	SSP2_BASE	2050	7.55892
abs	UMC	HIC	market	SSP1_BASE	2030	6.71928
abs	UMC	HIC	market	SSP1_BASE	2050	7.43952
abs	UMC	HIC	market	SSP3_BASE	2030	7.12865
abs	UMC	HIC	market	SSP3_BASE	2050	7.35542
abs	UMC	HIC	market-waste	SSP2_BASE	2017	5.47646
abs	UMC	HIC	market-waste	SSP2_BASE	2030	5.90003
abs	UMC	HIC	market-waste	SSP2_BASE	2050	6.2936
abs	UMC	HIC	market-waste	SSP1_BASE	2030	5.60741
abs	UMC	HIC	market-waste	SSP1_BASE	2050	6.20008
abs	UMC	HIC	market-waste	SSP3_BASE	2030	5.94414
abs	UMC	HIC	market-waste	SSP3_BASE	2050	6.12607
abs	UMC	HIC	market+health	SSP2_BASE	2017	6.79892
abs	UMC	HIC	market+health	SSP2_BASE	2030	7.59423
abs	UMC	HIC	market+health	SSP2_BASE	2050	8.40408
abs	UMC	HIC	market+health	SSP1_BASE	2030	7.05382
abs	UMC	HIC	market+health	SSP1_BASE	2050	7.93002
abs	UMC	HIC	market+health	SSP3_BASE	2030	7.54202
abs	UMC	HIC	market+health	SSP3_BASE	2050	8.06534
abs	UMC	HIC	market+climate	SSP2_BASE	2017	7.68837
abs	UMC	HIC	market+climate	SSP2_BASE	2030	8.83979
abs	UMC	HIC	market+climate	SSP2_BASE	2050	12.1815
abs	UMC	HIC	market+climate	SSP1_BASE	2030	8.4253
abs	UMC	HIC	market+climate	SSP1_BASE	2050	11.7342
abs	UMC	HIC	market+climate	SSP3_BASE	2030	8.88442
abs	UMC	HIC	market+climate	SSP3_BASE	2050	11.9711
abs	UMC	HIC	full_cost	SSP2_BASE	2017	7.92384
abs	UMC	HIC	full_cost	SSP2_BASE	2030	9.3581
abs	UMC	HIC	full_cost	SSP2_BASE	2050	13.0267
abs	UMC	HIC	full_cost	SSP1_BASE	2030	8.75984
abs	UMC	HIC	full_cost	SSP1_BASE	2050	12.2247
abs	UMC	HIC	full_cost	SSP3_BASE	2030	9.29779
abs	UMC	HIC	full_cost	SSP3_BASE	2050	12.681
abs	UMC	HIC	full_cost-waste	SSP2_BASE	2017	6.83686
abs	UMC	HIC	full_cost-waste	SSP2_BASE	2030	8.18222
abs	UMC	HIC	full_cost-waste	SSP2_BASE	2050	11.7614
abs	UMC	HIC	full_cost-waste	SSP1_BASE	2030	7.64797
abs	UMC	HIC	full_cost-waste	SSP1_BASE	2050	10.9852
abs	UMC	HIC	full_cost-waste	SSP3_BASE	2030	8.11329
abs	UMC	HIC	full_cost-waste	SSP3_BASE	2050	11.4517
abs	UMC	PSC	market	SSP2_BASE	2017	7.48968
abs	UMC	PSC	market	SSP2_BASE	2030	8.09049
abs	UMC	PSC	market	SSP2_BASE	2050	8.74041
abs	UMC	PSC	market	SSP1_BASE	2030	8.22057
abs	UMC	PSC	market	SSP1_BASE	2050	9.64364
abs	UMC	PSC	market	SSP3_BASE	2030	8.15089
abs	UMC	PSC	market	SSP3_BASE	2050	8.48565
abs	UMC	PSC	market-waste	SSP2_BASE	2017	6.36919
abs	UMC	PSC	market-waste	SSP2_BASE	2030	6.86894
abs	UMC	PSC	market-waste	SSP2_BASE	2050	7.41045
abs	UMC	PSC	market-waste	SSP1_BASE	2030	6.97403
abs	UMC	PSC	market-waste	SSP1_BASE	2050	8.17644
abs	UMC	PSC	market-waste	SSP3_BASE	2030	6.92454
abs	UMC	PSC	market-waste	SSP3_BASE	2050	7.19252
abs	UMC	PSC	market+health	SSP2_BASE	2017	7.50561
abs	UMC	PSC	market+health	SSP2_BASE	2030	8.12989
abs	UMC	PSC	market+health	SSP2_BASE	2050	8.8183
abs	UMC	PSC	market+health	SSP1_BASE	2030	8.24961
abs	UMC	PSC	market+health	SSP1_BASE	2050	9.71022
abs	UMC	PSC	market+health	SSP3_BASE	2030	8.18667
abs	UMC	PSC	market+health	SSP3_BASE	2050	8.55381
abs	UMC	PSC	market+climate	SSP2_BASE	2017	8.05466
abs	UMC	PSC	market+climate	SSP2_BASE	2030	8.99524
abs	UMC	PSC	market+climate	SSP2_BASE	2050	11.0854
abs	UMC	PSC	market+climate	SSP1_BASE	2030	9.13112
abs	UMC	PSC	market+climate	SSP1_BASE	2050	12.0252
abs	UMC	PSC	market+climate	SSP3_BASE	2030	9.05019
abs	UMC	PSC	market+climate	SSP3_BASE	2050	10.8055
abs	UMC	PSC	full_cost	SSP2_BASE	2017	8.07058
abs	UMC	PSC	full_cost	SSP2_BASE	2030	9.03463
abs	UMC	PSC	full_cost	SSP2_BASE	2050	11.1633
abs	UMC	PSC	full_cost	SSP1_BASE	2030	9.16016
abs	UMC	PSC	full_cost	SSP1_BASE	2050	12.0918
abs	UMC	PSC	full_cost	SSP3_BASE	2030	9.08598
abs	UMC	PSC	full_cost	SSP3_BASE	2050	10.8736
abs	UMC	PSC	full_cost-waste	SSP2_BASE	2017	6.95009
abs	UMC	PSC	full_cost-waste	SSP2_BASE	2030	7.81309
abs	UMC	PSC	full_cost-waste	SSP2_BASE	2050	9.83336
abs	UMC	PSC	full_cost-waste	SSP1_BASE	2030	7.91362
abs	UMC	PSC	full_cost-waste	SSP1_BASE	2050	10.6246
abs	UMC	PSC	full_cost-waste	SSP3_BASE	2030	7.85963
abs	UMC	PSC	full_cost-waste	SSP3_BASE	2050	9.58051
abs	UMC	PSC_hg	market	SSP2_BASE	2017	7.21269
abs	UMC	PSC_hg	market	SSP2_BASE	2030	7.77819
abs	UMC	PSC_hg	market	SSP2_BASE	2050	8.39435
abs	UMC	PSC_hg	market	SSP1_BASE	2030	7.89797
abs	UMC	PSC_hg	market	SSP1_BASE	2050	9.22652
abs	UMC	PSC_hg	market	SSP3_BASE	2030	7.83668
abs	UMC	PSC_hg	market	SSP3_BASE	2050	8.16552
abs	UMC	PSC_hg	market-waste	SSP2_BASE	2017	6.13551
abs	UMC	PSC_hg	market-waste	SSP2_BASE	2030	6.60532
abs	UMC	PSC_hg	market-waste	SSP2_BASE	2050	7.11809
abs	UMC	PSC_hg	market-waste	SSP1_BASE	2030	6.70168
abs	UMC	PSC_hg	market-waste	SSP1_BASE	2050	7.82396
abs	UMC	PSC_hg	market-waste	SSP3_BASE	2030	6.6593
abs	UMC	PSC_hg	market-waste	SSP3_BASE	2050	6.92204
abs	UMC	PSC_hg	market+health	SSP2_BASE	2017	7.23513
abs	UMC	PSC_hg	market+health	SSP2_BASE	2030	7.82485
abs	UMC	PSC_hg	market+health	SSP2_BASE	2050	8.48006
abs	UMC	PSC_hg	market+health	SSP1_BASE	2030	7.94368
abs	UMC	PSC_hg	market+health	SSP1_BASE	2050	9.31493
abs	UMC	PSC_hg	market+health	SSP3_BASE	2030	7.89002
abs	UMC	PSC_hg	market+health	SSP3_BASE	2050	8.24469
abs	UMC	PSC_hg	market+climate	SSP2_BASE	2017	7.7721
abs	UMC	PSC_hg	market+climate	SSP2_BASE	2030	8.67286
abs	UMC	PSC_hg	market+climate	SSP2_BASE	2050	10.7099
abs	UMC	PSC_hg	market+climate	SSP1_BASE	2030	8.7984
abs	UMC	PSC_hg	market+climate	SSP1_BASE	2050	11.5783
abs	UMC	PSC_hg	market+climate	SSP3_BASE	2030	8.72599
abs	UMC	PSC_hg	market+climate	SSP3_BASE	2050	10.456
abs	UMC	PSC_hg	full_cost	SSP2_BASE	2017	7.79454
abs	UMC	PSC_hg	full_cost	SSP2_BASE	2030	8.71952
abs	UMC	PSC_hg	full_cost	SSP2_BASE	2050	10.7956
abs	UMC	PSC_hg	full_cost	SSP1_BASE	2030	8.8441
abs	UMC	PSC_hg	full_cost	SSP1_BASE	2050	11.6667
abs	UMC	PSC_hg	full_cost	SSP3_BASE	2030	8.77933
abs	UMC	PSC_hg	full_cost	SSP3_BASE	2050	10.5352
abs	UMC	PSC_hg	full_cost-waste	SSP2_BASE	2017	6.71736
abs	UMC	PSC_hg	full_cost-waste	SSP2_BASE	2030	7.54665
abs	UMC	PSC_hg	full_cost-waste	SSP2_BASE	2050	9.51936
abs	UMC	PSC_hg	full_cost-waste	SSP1_BASE	2030	7.64781
abs	UMC	PSC_hg	full_cost-waste	SSP1_BASE	2050	10.2641
abs	UMC	PSC_hg	full_cost-waste	SSP3_BASE	2030	7.60195
abs	UMC	PSC_hg	full_cost-waste	SSP3_BASE	2050	9.29169
abs	UMC	VGN	market	SSP2_BASE	2017	6.5301
abs	UMC	VGN	market	SSP2_BASE	2030	7.05828
abs	UMC	VGN	market	SSP2_BASE	2050	7.68638
abs	UMC	VGN	market	SSP1_BASE	2030	7.21526
abs	UMC	VGN	market	SSP1_BASE	2050	8.76812
abs	UMC	VGN	market	SSP3_BASE	2030	7.13269
abs	UMC	VGN	market	SSP3_BASE	2050	7.34062
abs	UMC	VGN	market-waste	SSP2_BASE	2017	5.77526
abs	UMC	VGN	market-waste	SSP2_BASE	2030	6.23703
abs	UMC	VGN	market-waste	SSP2_BASE	2050	6.78037
abs	UMC	VGN	market-waste	SSP1_BASE	2030	6.36418
abs	UMC	VGN	market-waste	SSP1_BASE	2050	7.70253
abs	UMC	VGN	market-waste	SSP3_BASE	2030	6.30417
abs	UMC	VGN	market-waste	SSP3_BASE	2050	6.48372
abs	UMC	VGN	market+health	SSP2_BASE	2017	6.53168
abs	UMC	VGN	market+health	SSP2_BASE	2030	7.06504
abs	UMC	VGN	market+health	SSP2_BASE	2050	7.72629
abs	UMC	VGN	market+health	SSP1_BASE	2030	7.21982
abs	UMC	VGN	market+health	SSP1_BASE	2050	8.79976
abs	UMC	VGN	market+health	SSP3_BASE	2030	7.1348
abs	UMC	VGN	market+health	SSP3_BASE	2050	7.36698
abs	UMC	VGN	market+climate	SSP2_BASE	2017	6.88325
abs	UMC	VGN	market+climate	SSP2_BASE	2030	7.60033
abs	UMC	VGN	market+climate	SSP2_BASE	2050	9.03887
abs	UMC	VGN	market+climate	SSP1_BASE	2030	7.76238
abs	UMC	VGN	market+climate	SSP1_BASE	2050	10.1493
abs	UMC	VGN	market+climate	SSP3_BASE	2030	7.67289
abs	UMC	VGN	market+climate	SSP3_BASE	2050	8.68262
abs	UMC	VGN	full_cost	SSP2_BASE	2017	6.88483
abs	UMC	VGN	full_cost	SSP2_BASE	2030	7.60709
abs	UMC	VGN	full_cost	SSP2_BASE	2050	9.07878
abs	UMC	VGN	full_cost	SSP1_BASE	2030	7.76694
abs	UMC	VGN	full_cost	SSP1_BASE	2050	10.181
abs	UMC	VGN	full_cost	SSP3_BASE	2030	7.675
abs	UMC	VGN	full_cost	SSP3_BASE	2050	8.70898
abs	UMC	VGN	full_cost-waste	SSP2_BASE	2017	6.12999
abs	UMC	VGN	full_cost-waste	SSP2_BASE	2030	6.78584
abs	UMC	VGN	full_cost-waste	SSP2_BASE	2050	8.17277
abs	UMC	VGN	full_cost-waste	SSP1_BASE	2030	6.91585
abs	UMC	VGN	full_cost-waste	SSP1_BASE	2050	9.11536
abs	UMC	VGN	full_cost-waste	SSP3_BASE	2030	6.84647
abs	UMC	VGN	full_cost-waste	SSP3_BASE	2050	7.85208
abs	UMC	FLX	market	SSP2_BASE	2017	6.58914
abs	UMC	FLX	market	SSP2_BASE	2030	7.06703
abs	UMC	FLX	market	SSP2_BASE	2050	7.56478
abs	UMC	FLX	market	SSP1_BASE	2030	7.07331
abs	UMC	FLX	market	SSP1_BASE	2050	8.21382
abs	UMC	FLX	market	SSP3_BASE	2030	7.13095
abs	UMC	FLX	market	SSP3_BASE	2050	7.28845
abs	UMC	FLX	market-waste	SSP2_BASE	2017	5.72169
abs	UMC	FLX	market-waste	SSP2_BASE	2030	6.1315
abs	UMC	FLX	market-waste	SSP2_BASE	2050	6.55477
abs	UMC	FLX	market-waste	SSP1_BASE	2030	6.1342
abs	UMC	FLX	market-waste	SSP1_BASE	2050	7.11008
abs	UMC	FLX	market-waste	SSP3_BASE	2030	6.18881
abs	UMC	FLX	market-waste	SSP3_BASE	2050	6.31864
abs	UMC	FLX	market+health	SSP2_BASE	2017	6.6148
abs	UMC	FLX	market+health	SSP2_BASE	2030	7.11975
abs	UMC	FLX	market+health	SSP2_BASE	2050	7.65998
abs	UMC	FLX	market+health	SSP1_BASE	2030	7.12246
abs	UMC	FLX	market+health	SSP1_BASE	2050	8.30632
abs	UMC	FLX	market+health	SSP3_BASE	2030	7.18875
abs	UMC	FLX	market+health	SSP3_BASE	2050	7.37501
abs	UMC	FLX	market+climate	SSP2_BASE	2017	7.12666
abs	UMC	FLX	market+climate	SSP2_BASE	2030	7.91666
abs	UMC	FLX	market+climate	SSP2_BASE	2050	9.74669
abs	UMC	FLX	market+climate	SSP1_BASE	2030	7.92929
abs	UMC	FLX	market+climate	SSP1_BASE	2050	10.4283
abs	UMC	FLX	market+climate	SSP3_BASE	2030	7.97747
abs	UMC	FLX	market+climate	SSP3_BASE	2050	9.45405
abs	UMC	FLX	full_cost	SSP2_BASE	2017	7.15232
abs	UMC	FLX	full_cost	SSP2_BASE	2030	7.96938
abs	UMC	FLX	full_cost	SSP2_BASE	2050	9.84189
abs	UMC	FLX	full_cost	SSP1_BASE	2030	7.97844
abs	UMC	FLX	full_cost	SSP1_BASE	2050	10.5208
abs	UMC	FLX	full_cost	SSP3_BASE	2030	8.03527
abs	UMC	FLX	full_cost	SSP3_BASE	2050	9.54061
abs	UMC	FLX	full_cost-waste	SSP2_BASE	2017	6.28487
abs	UMC	FLX	full_cost-waste	SSP2_BASE	2030	7.03385
abs	UMC	FLX	full_cost-waste	SSP2_BASE	2050	8.83188
abs	UMC	FLX	full_cost-waste	SSP1_BASE	2030	7.03933
abs	UMC	FLX	full_cost-waste	SSP1_BASE	2050	9.41707
abs	UMC	FLX	full_cost-waste	SSP3_BASE	2030	7.09314
abs	UMC	FLX	full_cost-waste	SSP3_BASE	2050	8.57081
abs	UMC	VEG	market	SSP2_BASE	2017	6.17214
abs	UMC	VEG	market	SSP2_BASE	2030	6.61434
abs	UMC	VEG	market	SSP2_BASE	2050	7.11364
abs	UMC	VEG	market	SSP1_BASE	2030	6.74167
abs	UMC	VEG	market	SSP1_BASE	2050	8.04246
abs	UMC	VEG	market	SSP3_BASE	2030	6.69225
abs	UMC	VEG	market	SSP3_BASE	2050	6.85668
abs	UMC	VEG	market-waste	SSP2_BASE	2017	5.4744
abs	UMC	VEG	market-waste	SSP2_BASE	2030	5.86297
abs	UMC	VEG	market-waste	SSP2_BASE	2050	6.29545
abs	UMC	VEG	market-waste	SSP1_BASE	2030	5.9647
abs	UMC	VEG	market-waste	SSP1_BASE	2050	7.08512
abs	UMC	VEG	market-waste	SSP3_BASE	2030	5.93262
abs	UMC	VEG	market-waste	SSP3_BASE	2050	6.07429
abs	UMC	VEG	market+health	SSP2_BASE	2017	6.184
abs	UMC	VEG	market+health	SSP2_BASE	2030	6.64444
abs	UMC	VEG	market+health	SSP2_BASE	2050	7.17713
abs	UMC	VEG	market+health	SSP1_BASE	2030	6.7614
abs	UMC	VEG	market+health	SSP1_BASE	2050	8.0949
abs	UMC	VEG	market+health	SSP3_BASE	2030	6.71838
abs	UMC	VEG	market+health	SSP3_BASE	2050	6.90602
abs	UMC	VEG	market+climate	SSP2_BASE	2017	6.56735
abs	UMC	VEG	market+climate	SSP2_BASE	2030	7.22721
abs	UMC	VEG	market+climate	SSP2_BASE	2050	8.66086
abs	UMC	VEG	market+climate	SSP1_BASE	2030	7.3603
abs	UMC	VEG	market+climate	SSP1_BASE	2050	9.61924
abs	UMC	VEG	market+climate	SSP3_BASE	2030	7.30261
abs	UMC	VEG	market+climate	SSP3_BASE	2050	8.388
abs	UMC	VEG	full_cost	SSP2_BASE	2017	6.5792
abs	UMC	VEG	full_cost	SSP2_BASE	2030	7.25731
abs	UMC	VEG	full_cost	SSP2_BASE	2050	8.72436
abs	UMC	VEG	full_cost	SSP1_BASE	2030	7.38003
abs	UMC	VEG	full_cost	SSP1_BASE	2050	9.67168
abs	UMC	VEG	full_cost	SSP3_BASE	2030	7.32874
abs	UMC	VEG	full_cost	SSP3_BASE	2050	8.43735
abs	UMC	VEG	full_cost-waste	SSP2_BASE	2017	5.88146
abs	UMC	VEG	full_cost-waste	SSP2_BASE	2030	6.50594
abs	UMC	VEG	full_cost-waste	SSP2_BASE	2050	7.90617
abs	UMC	VEG	full_cost-waste	SSP1_BASE	2030	6.60306
abs	UMC	VEG	full_cost-waste	SSP1_BASE	2050	8.71435
abs	UMC	VEG	full_cost-waste	SSP3_BASE	2030	6.56911
abs	UMC	VEG	full_cost-waste	SSP3_BASE	2050	7.65495
abs	UMC	VEG_hg	market	SSP2_BASE	2017	5.80654
abs	UMC	VEG_hg	market	SSP2_BASE	2030	6.20458
abs	UMC	VEG_hg	market	SSP2_BASE	2050	6.65385
abs	UMC	VEG_hg	market	SSP1_BASE	2030	6.31813
abs	UMC	VEG_hg	market	SSP1_BASE	2050	7.48827
abs	UMC	VEG_hg	market	SSP3_BASE	2030	6.27911
abs	UMC	VEG_hg	market	SSP3_BASE	2050	6.43127
abs	UMC	VEG_hg	market-waste	SSP2_BASE	2017	5.16599
abs	UMC	VEG_hg	market-waste	SSP2_BASE	2030	5.5171
abs	UMC	VEG_hg	market-waste	SSP2_BASE	2050	5.90709
abs	UMC	VEG_hg	market-waste	SSP1_BASE	2030	5.60715
abs	UMC	VEG_hg	market-waste	SSP1_BASE	2050	6.61693
abs	UMC	VEG_hg	market-waste	SSP3_BASE	2030	5.58387
abs	UMC	VEG_hg	market-waste	SSP3_BASE	2050	5.71493
abs	UMC	VEG_hg	market+health	SSP2_BASE	2017	5.8264
abs	UMC	VEG_hg	market+health	SSP2_BASE	2030	6.24622
abs	UMC	VEG_hg	market+health	SSP2_BASE	2050	6.7327
abs	UMC	VEG_hg	market+health	SSP1_BASE	2030	6.35916
abs	UMC	VEG_hg	market+health	SSP1_BASE	2050	7.57162
abs	UMC	VEG_hg	market+health	SSP3_BASE	2030	6.32686
abs	UMC	VEG_hg	market+health	SSP3_BASE	2050	6.50067
abs	UMC	VEG_hg	market+climate	SSP2_BASE	2017	6.19447
abs	UMC	VEG_hg	market+climate	SSP2_BASE	2030	6.80433
abs	UMC	VEG_hg	market+climate	SSP2_BASE	2050	8.16235
abs	UMC	VEG_hg	market+climate	SSP1_BASE	2030	6.92357
abs	UMC	VEG_hg	market+climate	SSP1_BASE	2050	9.02586
abs	UMC	VEG_hg	market+climate	SSP3_BASE	2030	6.87644
abs	UMC	VEG_hg	market+climate	SSP3_BASE	2050	7.92403
abs	UMC	VEG_hg	full_cost	SSP2_BASE	2017	6.21433
abs	UMC	VEG_hg	full_cost	SSP2_BASE	2030	6.84597
abs	UMC	VEG_hg	full_cost	SSP2_BASE	2050	8.24119
abs	UMC	VEG_hg	full_cost	SSP1_BASE	2030	6.96461
abs	UMC	VEG_hg	full_cost	SSP1_BASE	2050	9.10922
abs	UMC	VEG_hg	full_cost	SSP3_BASE	2030	6.92419
abs	UMC	VEG_hg	full_cost	SSP3_BASE	2050	7.99343
abs	UMC	VEG_hg	full_cost-waste	SSP2_BASE	2017	5.57377
abs	UMC	VEG_hg	full_cost-waste	SSP2_BASE	2030	6.15849
abs	UMC	VEG_hg	full_cost-waste	SSP2_BASE	2050	7.49443
abs	UMC	VEG_hg	full_cost-waste	SSP1_BASE	2030	6.25363
abs	UMC	VEG_hg	full_cost-waste	SSP1_BASE	2050	8.23788
abs	UMC	VEG_hg	full_cost-waste	SSP3_BASE	2030	6.22896
abs	UMC	VEG_hg	full_cost-waste	SSP3_BASE	2050	7.27709
abs	UMC	VGN_hg	market	SSP2_BASE	2017	5.82155
abs	UMC	VGN_hg	market	SSP2_BASE	2030	6.22794
abs	UMC	VGN_hg	market	SSP2_BASE	2050	6.69922
abs	UMC	VGN_hg	market	SSP1_BASE	2030	6.34276
abs	UMC	VGN_hg	market	SSP1_BASE	2050	7.55552
abs	UMC	VGN_hg	market	SSP3_BASE	2030	6.30589
abs	UMC	VGN_hg	market	SSP3_BASE	2050	6.47147
abs	UMC	VGN_hg	market-waste	SSP2_BASE	2017	5.17709
abs	UMC	VGN_hg	market-waste	SSP2_BASE	2030	5.53574
abs	UMC	VGN_hg	market-waste	SSP2_BASE	2050	5.94623
abs	UMC	VGN_hg	market-waste	SSP1_BASE	2030	5.62726
abs	UMC	VGN_hg	market-waste	SSP1_BASE	2050	6.67788
abs	UMC	VGN_hg	market-waste	SSP3_BASE	2030	5.60576
abs	UMC	VGN_hg	market-waste	SSP3_BASE	2050	5.74895
abs	UMC	VGN_hg	market+health	SSP2_BASE	2017	5.83858
abs	UMC	VGN_hg	market+health	SSP2_BASE	2030	6.26421
abs	UMC	VGN_hg	market+health	SSP2_BASE	2050	6.76963
abs	UMC	VGN_hg	market+health	SSP1_BASE	2030	6.37889
abs	UMC	VGN_hg	market+health	SSP1_BASE	2050	7.63171
abs	UMC	VGN_hg	market+health	SSP3_BASE	2030	6.34783
abs	UMC	VGN_hg	market+health	SSP3_BASE	2050	6.53075
abs	UMC	VGN_hg	market+climate	SSP2_BASE	2017	6.15926
abs	UMC	VGN_hg	market+climate	SSP2_BASE	2030	6.74138
abs	UMC	VGN_hg	market+climate	SSP2_BASE	2050	7.96354
abs	UMC	VGN_hg	market+climate	SSP1_BASE	2030	6.86084
abs	UMC	VGN_hg	market+climate	SSP1_BASE	2050	8.84653
abs	UMC	VGN_hg	market+climate	SSP3_BASE	2030	6.81788
abs	UMC	VGN_hg	market+climate	SSP3_BASE	2050	7.72865
abs	UMC	VGN_hg	full_cost	SSP2_BASE	2017	6.17628
abs	UMC	VGN_hg	full_cost	SSP2_BASE	2030	6.77765
abs	UMC	VGN_hg	full_cost	SSP2_BASE	2050	8.03395
abs	UMC	VGN_hg	full_cost	SSP1_BASE	2030	6.89697
abs	UMC	VGN_hg	full_cost	SSP1_BASE	2050	8.92271
abs	UMC	VGN_hg	full_cost	SSP3_BASE	2030	6.85982
abs	UMC	VGN_hg	full_cost	SSP3_BASE	2050	7.78794
abs	UMC	VGN_hg	full_cost-waste	SSP2_BASE	2017	5.53182
abs	UMC	VGN_hg	full_cost-waste	SSP2_BASE	2030	6.08544
abs	UMC	VGN_hg	full_cost-waste	SSP2_BASE	2050	7.28096
abs	UMC	VGN_hg	full_cost-waste	SSP1_BASE	2030	6.18147
abs	UMC	VGN_hg	full_cost-waste	SSP1_BASE	2050	8.04507
abs	UMC	VGN_hg	full_cost-waste	SSP3_BASE	2030	6.1597
abs	UMC	VGN_hg	full_cost-waste	SSP3_BASE	2050	7.06542
abs	LMC	BMK	market	SSP2_BASE	2017	3.89335
abs	LMC	BMK	market	SSP2_BASE	2030	4.63435
abs	LMC	BMK	market	SSP2_BASE	2050	6.10682
abs	LMC	BMK	market	SSP1_BASE	2030	4.7231
abs	LMC	BMK	market	SSP1_BASE	2050	7.3349
abs	LMC	BMK	market	SSP3_BASE	2030	4.62538
abs	LMC	BMK	market	SSP3_BASE	2050	5.42395
abs	LMC	BMK	market-waste	SSP2_BASE	2017	3.47271
abs	LMC	BMK	market-waste	SSP2_BASE	2030	4.12549
abs	LMC	BMK	market-waste	SSP2_BASE	2050	5.41062
abs	LMC	BMK	market-waste	SSP1_BASE	2030	4.19902
abs	LMC	BMK	market-waste	SSP1_BASE	2050	6.47683
abs	LMC	BMK	market-waste	SSP3_BASE	2030	4.1255
abs	LMC	BMK	market-waste	SSP3_BASE	2050	4.83321
abs	LMC	BMK	market+health	SSP2_BASE	2017	3.94177
abs	LMC	BMK	market+health	SSP2_BASE	2030	4.723
abs	LMC	BMK	market+health	SSP2_BASE	2050	6.30781
abs	LMC	BMK	market+health	SSP1_BASE	2030	4.81644
abs	LMC	BMK	market+health	SSP1_BASE	2050	7.58067
abs	LMC	BMK	market+health	SSP3_BASE	2030	4.72767
abs	LMC	BMK	market+health	SSP3_BASE	2050	5.62798
abs	LMC	BMK	market+climate	SSP2_BASE	2017	4.39537
abs	LMC	BMK	market+climate	SSP2_BASE	2030	5.46359
abs	LMC	BMK	market+climate	SSP2_BASE	2050	8.44845
abs	LMC	BMK	market+climate	SSP1_BASE	2030	5.59595
abs	LMC	BMK	market+climate	SSP1_BASE	2050	10.0102
abs	LMC	BMK	market+climate	SSP3_BASE	2030	5.41428
abs	LMC	BMK	market+climate	SSP3_BASE	2050	7.42745
abs	LMC	BMK	full_cost	SSP2_BASE	2017	4.44379
abs	LMC	BMK	full_cost	SSP2_BASE	2030	5.55224
abs	LMC	BMK	full_cost	SSP2_BASE	2050	8.64944
abs	LMC	BMK	full_cost	SSP1_BASE	2030	5.68929
abs	LMC	BMK	full_cost	SSP1_BASE	2050	10.256
abs	LMC	BMK	full_cost	SSP3_BASE	2030	5.51658
abs	LMC	BMK	full_cost	SSP3_BASE	2050	7.63148
abs	LMC	BMK	full_cost-waste	SSP2_BASE	2017	3.97949
abs	LMC	BMK	full_cost-waste	SSP2_BASE	2030	4.96748
abs	LMC	BMK	full_cost-waste	SSP2_BASE	2050	7.71603
abs	LMC	BMK	full_cost-waste	SSP1_BASE	2030	5.08443
abs	LMC	BMK	full_cost-waste	SSP1_BASE	2050	9.12109
abs	LMC	BMK	full_cost-waste	SSP3_BASE	2030	4.9447
abs	LMC	BMK	full_cost-waste	SSP3_BASE	2050	6.84148
abs	LMC	HIC	market	SSP2_BASE	2017	6.51406
abs	LMC	HIC	market	SSP2_BASE	2030	7.01251
abs	LMC	HIC	market	SSP2_BASE	2050	7.47123
abs	LMC	HIC	market	SSP1_BASE	2030	6.59207
abs	LMC	HIC	market	SSP1_BASE	2050	7.09958
abs	LMC	HIC	market	SSP3_BASE	2030	7.23168
abs	LMC	HIC	market	SSP3_BASE	2050	7.75149
abs	LMC	HIC	market-waste	SSP2_BASE	2017	5.43442
abs	LMC	HIC	market-waste	SSP2_BASE	2030	5.8486
abs	LMC	HIC	market-waste	SSP2_BASE	2050	6.22485
abs	LMC	HIC	market-waste	SSP1_BASE	2030	5.49956
abs	LMC	HIC	market-waste	SSP1_BASE	2050	5.91202
abs	LMC	HIC	market-waste	SSP3_BASE	2030	6.0374
abs	LMC	HIC	market-waste	SSP3_BASE	2050	6.47758
abs	LMC	HIC	market+health	SSP2_BASE	2017	6.57901
abs	LMC	HIC	market+health	SSP2_BASE	2030	7.14844
abs	LMC	HIC	market+health	SSP2_BASE	2050	7.79876
abs	LMC	HIC	market+health	SSP1_BASE	2030	6.67518
abs	LMC	HIC	market+health	SSP1_BASE	2050	7.35018
abs	LMC	HIC	market+health	SSP3_BASE	2030	7.32962
abs	LMC	HIC	market+health	SSP3_BASE	2050	7.95857
abs	LMC	HIC	market+climate	SSP2_BASE	2017	7.505
abs	LMC	HIC	market+climate	SSP2_BASE	2030	8.5552
abs	LMC	HIC	market+climate	SSP2_BASE	2050	11.4954
abs	LMC	HIC	market+climate	SSP1_BASE	2030	8.09012
abs	LMC	HIC	market+climate	SSP1_BASE	2050	10.8706
abs	LMC	HIC	market+climate	SSP3_BASE	2030	8.76543
abs	LMC	HIC	market+climate	SSP3_BASE	2050	11.7558
abs	LMC	HIC	full_cost	SSP2_BASE	2017	7.56994
abs	LMC	HIC	full_cost	SSP2_BASE	2030	8.69114
abs	LMC	HIC	full_cost	SSP2_BASE	2050	11.8229
abs	LMC	HIC	full_cost	SSP1_BASE	2030	8.17322
abs	LMC	HIC	full_cost	SSP1_BASE	2050	11.1212
abs	LMC	HIC	full_cost	SSP3_BASE	2030	8.86337
abs	LMC	HIC	full_cost	SSP3_BASE	2050	11.9629
abs	LMC	HIC	full_cost-waste	SSP2_BASE	2017	6.4903
abs	LMC	HIC	full_cost-waste	SSP2_BASE	2030	7.52723
abs	LMC	HIC	full_cost-waste	SSP2_BASE	2050	10.5765
abs	LMC	HIC	full_cost-waste	SSP1_BASE	2030	7.08071
abs	LMC	HIC	full_cost-waste	SSP1_BASE	2050	9.93369
abs	LMC	HIC	full_cost-waste	SSP3_BASE	2030	7.66909
abs	LMC	HIC	full_cost-waste	SSP3_BASE	2050	10.689
abs	LMC	PSC	market	SSP2_BASE	2017	5.31228
abs	LMC	PSC	market	SSP2_BASE	2030	5.68377
abs	LMC	PSC	market	SSP2_BASE	2050	6.81858
abs	LMC	PSC	market	SSP1_BASE	2030	5.6403
abs	LMC	PSC	market	SSP1_BASE	2050	7.93117
abs	LMC	PSC	market	SSP3_BASE	2030	5.9361
abs	LMC	PSC	market	SSP3_BASE	2050	6.66804
abs	LMC	PSC	market-waste	SSP2_BASE	2017	4.74356
abs	LMC	PSC	market-waste	SSP2_BASE	2030	5.06643
abs	LMC	PSC	market-waste	SSP2_BASE	2050	6.03682
abs	LMC	PSC	market-waste	SSP1_BASE	2030	5.00988
abs	LMC	PSC	market-waste	SSP1_BASE	2050	6.96858
abs	LMC	PSC	market-waste	SSP3_BASE	2030	5.30583
abs	LMC	PSC	market-waste	SSP3_BASE	2050	5.95588
abs	LMC	PSC	market+health	SSP2_BASE	2017	5.31737
abs	LMC	PSC	market+health	SSP2_BASE	2030	5.6932
abs	LMC	PSC	market+health	SSP2_BASE	2050	6.8433
abs	LMC	PSC	market+health	SSP1_BASE	2030	5.64945
abs	LMC	PSC	market+health	SSP1_BASE	2050	7.96445
abs	LMC	PSC	market+health	SSP3_BASE	2030	5.94566
abs	LMC	PSC	market+health	SSP3_BASE	2050	6.68741
abs	LMC	PSC	market+climate	SSP2_BASE	2017	5.69771
abs	LMC	PSC	market+climate	SSP2_BASE	2030	6.28999
abs	LMC	PSC	market+climate	SSP2_BASE	2050	8.4482
abs	LMC	PSC	market+climate	SSP1_BASE	2030	6.25099
abs	LMC	PSC	market+climate	SSP1_BASE	2050	9.64803
abs	LMC	PSC	market+climate	SSP3_BASE	2030	6.53976
abs	LMC	PSC	market+climate	SSP3_BASE	2050	8.2393
abs	LMC	PSC	full_cost	SSP2_BASE	2017	5.7028
abs	LMC	PSC	full_cost	SSP2_BASE	2030	6.29942
abs	LMC	PSC	full_cost	SSP2_BASE	2050	8.47292
abs	LMC	PSC	full_cost	SSP1_BASE	2030	6.26013
abs	LMC	PSC	full_cost	SSP1_BASE	2050	9.68131
abs	LMC	PSC	full_cost	SSP3_BASE	2030	6.54932
abs	LMC	PSC	full_cost	SSP3_BASE	2050	8.25867
abs	LMC	PSC	full_cost-waste	SSP2_BASE	2017	5.13407
abs	LMC	PSC	full_cost-waste	SSP2_BASE	2030	5.68209
abs	LMC	PSC	full_cost-waste	SSP2_BASE	2050	7.69116
abs	LMC	PSC	full_cost-waste	SSP1_BASE	2030	5.62971
abs	LMC	PSC	full_cost-waste	SSP1_BASE	2050	8.71871
abs	LMC	PSC	full_cost-waste	SSP3_BASE	2030	5.91905
abs	LMC	PSC	full_cost-waste	SSP3_BASE	2050	7.54651
abs	LMC	PSC_hg	market	SSP2_BASE	2017	5.22092
abs	LMC	PSC_hg	market	SSP2_BASE	2030	5.57038
abs	LMC	PSC_hg	market	SSP2_BASE	2050	6.65675
abs	LMC	PSC_hg	market	SSP1_BASE	2030	5.51603
abs	LMC	PSC_hg	market	SSP1_BASE	2050	7.7131
abs	LMC	PSC_hg	market	SSP3_BASE	2030	5.82311
abs	LMC	PSC_hg	market	SSP3_BASE	2050	6.53381
abs	LMC	PSC_hg	market-waste	SSP2_BASE	2017	4.6645
abs	LMC	PSC_hg	market-waste	SSP2_BASE	2030	4.96819
abs	LMC	PSC_hg	market-waste	SSP2_BASE	2050	5.89644
abs	LMC	PSC_hg	market-waste	SSP1_BASE	2030	4.90217
abs	LMC	PSC_hg	market-waste	SSP1_BASE	2050	6.77925
abs	LMC	PSC_hg	market-waste	SSP3_BASE	2030	5.20794
abs	LMC	PSC_hg	market-waste	SSP3_BASE	2050	5.83948
abs	LMC	PSC_hg	market+health	SSP2_BASE	2017	5.22519
abs	LMC	PSC_hg	market+health	SSP2_BASE	2030	5.57956
abs	LMC	PSC_hg	market+health	SSP2_BASE	2050	6.68403
abs	LMC	PSC_hg	market+health	SSP1_BASE	2030	5.52317
abs	LMC	PSC_hg	market+health	SSP1_BASE	2050	7.74849
abs	LMC	PSC_hg	market+health	SSP3_BASE	2030	5.83036
abs	LMC	PSC_hg	market+health	SSP3_BASE	2050	6.55335
abs	LMC	PSC_hg	market+climate	SSP2_BASE	2017	5.6045
abs	LMC	PSC_hg	market+climate	SSP2_BASE	2030	6.17282
abs	LMC	PSC_hg	market+climate	SSP2_BASE	2050	8.27225
abs	LMC	PSC_hg	market+climate	SSP1_BASE	2030	6.12269
abs	LMC	PSC_hg	market+climate	SSP1_BASE	2050	9.41333
abs	LMC	PSC_hg	market+climate	SSP3_BASE	2030	6.42313
abs	LMC	PSC_hg	market+climate	SSP3_BASE	2050	8.0929
abs	LMC	PSC_hg	full_cost	SSP2_BASE	2017	5.60876
abs	LMC	PSC_hg	full_cost	SSP2_BASE	2030	6.182
abs	LMC	PSC_hg	full_cost	SSP2_BASE	2050	8.29952
abs	LMC	PSC_hg	full_cost	SSP1_BASE	2030	6.12984
abs	LMC	PSC_hg	full_cost	SSP1_BASE	2050	9.44872
abs	LMC	PSC_hg	full_cost	SSP3_BASE	2030	6.43038
abs	LMC	PSC_hg	full_cost	SSP3_BASE	2050	8.11244
abs	LMC	PSC_hg	full_cost-waste	SSP2_BASE	2017	5.05233
abs	LMC	PSC_hg	full_cost-waste	SSP2_BASE	2030	5.57982
abs	LMC	PSC_hg	full_cost-waste	SSP2_BASE	2050	7.53921
abs	LMC	PSC_hg	full_cost-waste	SSP1_BASE	2030	5.51598
abs	LMC	PSC_hg	full_cost-waste	SSP1_BASE	2050	8.51487
abs	LMC	PSC_hg	full_cost-waste	SSP3_BASE	2030	5.81521
abs	LMC	PSC_hg	full_cost-waste	SSP3_BASE	2050	7.41811
abs	LMC	VGN	market	SSP2_BASE	2017	5.17602
abs	LMC	VGN	market	SSP2_BASE	2030	5.53312
abs	LMC	VGN	market	SSP2_BASE	2050	6.63462
abs	LMC	VGN	market	SSP1_BASE	2030	5.45745
abs	LMC	VGN	market	SSP1_BASE	2050	7.73977
abs	LMC	VGN	market	SSP3_BASE	2030	5.85713
abs	LMC	VGN	market	SSP3_BASE	2050	6.61908
abs	LMC	VGN	market-waste	SSP2_BASE	2017	4.73059
abs	LMC	VGN	market-waste	SSP2_BASE	2030	5.05481
abs	LMC	VGN	market-waste	SSP2_BASE	2050	6.02425
abs	LMC	VGN	market-waste	SSP1_BASE	2030	4.97134
abs	LMC	VGN	market-waste	SSP1_BASE	2050	6.95732
abs	LMC	VGN	market-waste	SSP3_BASE	2030	5.35821
abs	LMC	VGN	market-waste	SSP3_BASE	2050	6.05813
abs	LMC	VGN	market+health	SSP2_BASE	2017	5.17699
abs	LMC	VGN	market+health	SSP2_BASE	2030	5.53482
abs	LMC	VGN	market+health	SSP2_BASE	2050	6.63924
abs	LMC	VGN	market+health	SSP1_BASE	2030	5.45896
abs	LMC	VGN	market+health	SSP1_BASE	2050	7.75046
abs	LMC	VGN	market+health	SSP3_BASE	2030	5.85807
abs	LMC	VGN	market+health	SSP3_BASE	2050	6.62566
abs	LMC	VGN	market+climate	SSP2_BASE	2017	5.46467
abs	LMC	VGN	market+climate	SSP2_BASE	2030	5.97775
abs	LMC	VGN	market+climate	SSP2_BASE	2050	7.80088
abs	LMC	VGN	market+climate	SSP1_BASE	2030	5.90389
abs	LMC	VGN	market+climate	SSP1_BASE	2050	8.97219
abs	LMC	VGN	market+climate	SSP3_BASE	2030	6.3013
abs	LMC	VGN	market+climate	SSP3_BASE	2050	7.7501
abs	LMC	VGN	full_cost	SSP2_BASE	2017	5.46565
abs	LMC	VGN	full_cost	SSP2_BASE	2030	5.97945
abs	LMC	VGN	full_cost	SSP2_BASE	2050	7.80549
abs	LMC	VGN	full_cost	SSP1_BASE	2030	5.9054
abs	LMC	VGN	full_cost	SSP1_BASE	2050	8.98288
abs	LMC	VGN	full_cost	SSP3_BASE	2030	6.30224
abs	LMC	VGN	full_cost	SSP3_BASE	2050	7.75668
abs	LMC	VGN	full_cost-waste	SSP2_BASE	2017	5.02022
abs	LMC	VGN	full_cost-waste	SSP2_BASE	2030	5.50114
abs	LMC	VGN	full_cost-waste	SSP2_BASE	2050	7.19513
abs	LMC	VGN	full_cost-waste	SSP1_BASE	2030	5.41929
abs	LMC	VGN	full_cost-waste	SSP1_BASE	2050	8.20042
abs	LMC	VGN	full_cost-waste	SSP3_BASE	2030	5.80331
abs	LMC	VGN	full_cost-waste	SSP3_BASE	2050	7.19573
abs	LMC	FLX	market	SSP2_BASE	2017	5.10004
abs	LMC	FLX	market	SSP2_BASE	2030	5.42022
abs	LMC	FLX	market	SSP2_BASE	2050	6.4146
abs	LMC	FLX	market	SSP1_BASE	2030	5.30606
abs	LMC	FLX	market	SSP1_BASE	2050	7.33208
abs	LMC	FLX	market	SSP3_BASE	2030	5.68243
abs	LMC	FLX	market	SSP3_BASE	2050	6.3212
abs	LMC	FLX	market-waste	SSP2_BASE	2017	4.59391
abs	LMC	FLX	market-waste	SSP2_BASE	2030	4.87935
abs	LMC	FLX	market-waste	SSP2_BASE	2050	5.74134
abs	LMC	FLX	market-waste	SSP1_BASE	2030	4.76551
abs	LMC	FLX	market-waste	SSP1_BASE	2050	6.51469
abs	LMC	FLX	market-waste	SSP3_BASE	2030	5.12561
abs	LMC	FLX	market-waste	SSP3_BASE	2050	5.70217
abs	LMC	FLX	market+health	SSP2_BASE	2017	5.10498
abs	LMC	FLX	market+health	SSP2_BASE	2030	5.43083
abs	LMC	FLX	market+health	SSP2_BASE	2050	6.44793
abs	LMC	FLX	market+health	SSP1_BASE	2030	5.31388
abs	LMC	FLX	market+health	SSP1_BASE	2050	7.36914
abs	LMC	FLX	market+health	SSP3_BASE	2030	5.69047
abs	LMC	FLX	market+health	SSP3_BASE	2050	6.34214
abs	LMC	FLX	market+climate	SSP2_BASE	2017	5.51364
abs	LMC	FLX	market+climate	SSP2_BASE	2030	6.07006
abs	LMC	FLX	market+climate	SSP2_BASE	2050	8.14957
abs	LMC	FLX	market+climate	SSP1_BASE	2030	5.9617
abs	LMC	FLX	market+climate	SSP1_BASE	2050	9.16047
abs	LMC	FLX	market+climate	SSP3_BASE	2030	6.32846
abs	LMC	FLX	market+climate	SSP3_BASE	2050	7.98735
abs	LMC	FLX	full_cost	SSP2_BASE	2017	5.51857
abs	LMC	FLX	full_cost	SSP2_BASE	2030	6.08068
abs	LMC	FLX	full_cost	SSP2_BASE	2050	8.1829
abs	LMC	FLX	full_cost	SSP1_BASE	2030	5.96952
abs	LMC	FLX	full_cost	SSP1_BASE	2050	9.19753
abs	LMC	FLX	full_cost	SSP3_BASE	2030	6.3365
abs	LMC	FLX	full_cost	SSP3_BASE	2050	8.00828
abs	LMC	FLX	full_cost-waste	SSP2_BASE	2017	5.01244
abs	LMC	FLX	full_cost-waste	SSP2_BASE	2030	5.53981
abs	LMC	FLX	full_cost-waste	SSP2_BASE	2050	7.50964
abs	LMC	FLX	full_cost-waste	SSP1_BASE	2030	5.42897
abs	LMC	FLX	full_cost-waste	SSP1_BASE	2050	8.38014
abs	LMC	FLX	full_cost-waste	SSP3_BASE	2030	5.77968
abs	LMC	FLX	full_cost-waste	SSP3_BASE	2050	7.38925
abs	LMC	VEG	market	SSP2_BASE	2017	4.76527
abs	LMC	VEG	market	SSP2_BASE	2030	5.06859
abs	LMC	VEG	market	SSP2_BASE	2050	6.06215
abs	LMC	VEG	market	SSP1_BASE	2030	4.99741
abs	LMC	VEG	market	SSP1_BASE	2050	7.11133
abs	LMC	VEG	market	SSP3_BASE	2030	5.3482
abs	LMC	VEG	market	SSP3_BASE	2050	5.99841
abs	LMC	VEG	market-waste	SSP2_BASE	2017	4.37462
abs	LMC	VEG	market-waste	SSP2_BASE	2030	4.65176
abs	LMC	VEG	market-waste	SSP2_BASE	2050	5.5258
abs	LMC	VEG	market-waste	SSP1_BASE	2030	4.57375
abs	LMC	VEG	market-waste	SSP1_BASE	2050	6.41227
abs	LMC	VEG	market-waste	SSP3_BASE	2030	4.91373
abs	LMC	VEG	market-waste	SSP3_BASE	2050	5.51138
abs	LMC	VEG	market+health	SSP2_BASE	2017	4.76904
abs	LMC	VEG	market+health	SSP2_BASE	2030	5.07506
abs	LMC	VEG	market+health	SSP2_BASE	2050	6.08066
abs	LMC	VEG	market+health	SSP1_BASE	2030	5.0039
abs	LMC	VEG	market+health	SSP1_BASE	2050	7.13843
abs	LMC	VEG	market+health	SSP3_BASE	2030	5.35486
abs	LMC	VEG	market+health	SSP3_BASE	2050	6.01686
abs	LMC	VEG	market+climate	SSP2_BASE	2017	5.0984
abs	LMC	VEG	market+climate	SSP2_BASE	2030	5.58106
abs	LMC	VEG	market+climate	SSP2_BASE	2050	7.39385
abs	LMC	VEG	market+climate	SSP1_BASE	2030	5.51165
abs	LMC	VEG	market+climate	SSP1_BASE	2050	8.50826
abs	LMC	VEG	market+climate	SSP3_BASE	2030	5.85999
abs	LMC	VEG	market+climate	SSP3_BASE	2050	7.29423
abs	LMC	VEG	full_cost	SSP2_BASE	2017	5.10216
abs	LMC	VEG	full_cost	SSP2_BASE	2030	5.58753
abs	LMC	VEG	full_cost	SSP2_BASE	2050	7.41237
abs	LMC	VEG	full_cost	SSP1_BASE	2030	5.51814
abs	LMC	VEG	full_cost	SSP1_BASE	2050	8.53536
abs	LMC	VEG	full_cost	SSP3_BASE	2030	5.86666
abs	LMC	VEG	full_cost	SSP3_BASE	2050	7.31268
abs	LMC	VEG	full_cost-waste	SSP2_BASE	2017	4.71151
abs	LMC	VEG	full_cost-waste	SSP2_BASE	2030	5.1707
abs	LMC	VEG	full_cost-waste	SSP2_BASE	2050	6.87602
abs	LMC	VEG	full_cost-waste	SSP1_BASE	2030	5.09447
abs	LMC	VEG	full_cost-waste	SSP1_BASE	2050	7.83631
abs	LMC	VEG	full_cost-waste	SSP3_BASE	2030	5.43219
abs	LMC	VEG	full_cost-waste	SSP3_BASE	2050	6.82566
abs	LMC	VEG_hg	market	SSP2_BASE	2017	4.59784
abs	LMC	VEG_hg	market	SSP2_BASE	2030	4.87119
abs	LMC	VEG_hg	market	SSP2_BASE	2050	5.79333
abs	LMC	VEG_hg	market	SSP1_BASE	2030	4.78681
abs	LMC	VEG_hg	market	SSP1_BASE	2050	6.76827
abs	LMC	VEG_hg	market	SSP3_BASE	2030	5.1479
abs	LMC	VEG_hg	market	SSP3_BASE	2050	5.75962
abs	LMC	VEG_hg	market-waste	SSP2_BASE	2017	4.22962
abs	LMC	VEG_hg	market-waste	SSP2_BASE	2030	4.48066
abs	LMC	VEG_hg	market-waste	SSP2_BASE	2050	5.29257
abs	LMC	VEG_hg	market-waste	SSP1_BASE	2030	4.39114
abs	LMC	VEG_hg	market-waste	SSP1_BASE	2050	6.1144
abs	LMC	VEG_hg	market-waste	SSP3_BASE	2030	4.74013
abs	LMC	VEG_hg	market-waste	SSP3_BASE	2050	5.3043
abs	LMC	VEG_hg	market+health	SSP2_BASE	2017	4.60156
abs	LMC	VEG_hg	market+health	SSP2_BASE	2030	4.87919
abs	LMC	VEG_hg	market+health	SSP2_BASE	2050	5.81769
abs	LMC	VEG_hg	market+health	SSP1_BASE	2030	4.79292
abs	LMC	VEG_hg	market+health	SSP1_BASE	2050	6.80093
abs	LMC	VEG_hg	market+health	SSP3_BASE	2030	5.15407
abs	LMC	VEG_hg	market+health	SSP3_BASE	2050	5.77676
abs	LMC	VEG_hg	market+climate	SSP2_BASE	2017	4.92785
abs	LMC	VEG_hg	market+climate	SSP2_BASE	2030	5.37752
abs	LMC	VEG_hg	market+climate	SSP2_BASE	2050	7.10291
abs	LMC	VEG_hg	market+climate	SSP1_BASE	2030	5.29463
abs	LMC	VEG_hg	market+climate	SSP1_BASE	2050	8.14032
abs	LMC	VEG_hg	market+climate	SSP3_BASE	2030	5.6537
abs	LMC	VEG_hg	market+climate	SSP3_BASE	2050	7.03546
abs	LMC	VEG_hg	full_cost	SSP2_BASE	2017	4.93157
abs	LMC	VEG_hg	full_cost	SSP2_BASE	2030	5.38552
abs	LMC	VEG_hg	full_cost	SSP2_BASE	2050	7.12727
abs	LMC	VEG_hg	full_cost	SSP1_BASE	2030	5.30074
abs	LMC	VEG_hg	full_cost	SSP1_BASE	2050	8.17298
abs	LMC	VEG_hg	full_cost	SSP3_BASE	2030	5.65987
abs	LMC	VEG_hg	full_cost	SSP3_BASE	2050	7.05259
abs	LMC	VEG_hg	full_cost-waste	SSP2_BASE	2017	4.56335
abs	LMC	VEG_hg	full_cost-waste	SSP2_BASE	2030	4.995
abs	LMC	VEG_hg	full_cost-waste	SSP2_BASE	2050	6.62652
abs	LMC	VEG_hg	full_cost-waste	SSP1_BASE	2030	4.90507
abs	LMC	VEG_hg	full_cost-waste	SSP1_BASE	2050	7.5191
abs	LMC	VEG_hg	full_cost-waste	SSP3_BASE	2030	5.2521
abs	LMC	VEG_hg	full_cost-waste	SSP3_BASE	2050	6.59727
abs	LMC	VGN_hg	market	SSP2_BASE	2017	4.62211
abs	LMC	VGN_hg	market	SSP2_BASE	2030	4.89852
abs	LMC	VGN_hg	market	SSP2_BASE	2050	5.83445
abs	LMC	VGN_hg	market	SSP1_BASE	2030	4.79892
abs	LMC	VGN_hg	market	SSP1_BASE	2050	6.7881
abs	LMC	VGN_hg	market	SSP3_BASE	2030	5.20067
abs	LMC	VGN_hg	market	SSP3_BASE	2050	5.85867
abs	LMC	VGN_hg	market-waste	SSP2_BASE	2017	4.25102
abs	LMC	VGN_hg	market-waste	SSP2_BASE	2030	4.50491
abs	LMC	VGN_hg	market-waste	SSP2_BASE	2050	5.33019
abs	LMC	VGN_hg	market-waste	SSP1_BASE	2030	4.4005
abs	LMC	VGN_hg	market-waste	SSP1_BASE	2050	6.13123
abs	LMC	VGN_hg	market-waste	SSP3_BASE	2030	4.78941
abs	LMC	VGN_hg	market-waste	SSP3_BASE	2050	5.39893
abs	LMC	VGN_hg	market+health	SSP2_BASE	2017	4.62505
abs	LMC	VGN_hg	market+health	SSP2_BASE	2030	4.90489
abs	LMC	VGN_hg	market+health	SSP2_BASE	2050	5.85348
abs	LMC	VGN_hg	market+health	SSP1_BASE	2030	4.80281
abs	LMC	VGN_hg	market+health	SSP1_BASE	2050	6.81566
abs	LMC	VGN_hg	market+health	SSP3_BASE	2030	5.20505
abs	LMC	VGN_hg	market+health	SSP3_BASE	2050	5.87022
abs	LMC	VGN_hg	market+climate	SSP2_BASE	2017	4.90111
abs	LMC	VGN_hg	market+climate	SSP2_BASE	2030	5.3249
abs	LMC	VGN_hg	market+climate	SSP2_BASE	2050	6.93892
abs	LMC	VGN_hg	market+climate	SSP1_BASE	2030	5.22657
abs	LMC	VGN_hg	market+climate	SSP1_BASE	2050	7.95381
abs	LMC	VGN_hg	market+climate	SSP3_BASE	2030	5.62695
abs	LMC	VGN_hg	market+climate	SSP3_BASE	2050	6.93271
abs	LMC	VGN_hg	full_cost	SSP2_BASE	2017	4.90405
abs	LMC	VGN_hg	full_cost	SSP2_BASE	2030	5.33127
abs	LMC	VGN_hg	full_cost	SSP2_BASE	2050	6.95795
abs	LMC	VGN_hg	full_cost	SSP1_BASE	2030	5.23045
abs	LMC	VGN_hg	full_cost	SSP1_BASE	2050	7.98138
abs	LMC	VGN_hg	full_cost	SSP3_BASE	2030	5.63133
abs	LMC	VGN_hg	full_cost	SSP3_BASE	2050	6.94426
abs	LMC	VGN_hg	full_cost-waste	SSP2_BASE	2017	4.53296
abs	LMC	VGN_hg	full_cost-waste	SSP2_BASE	2030	4.93766
abs	LMC	VGN_hg	full_cost-waste	SSP2_BASE	2050	6.45369
abs	LMC	VGN_hg	full_cost-waste	SSP1_BASE	2030	4.83203
abs	LMC	VGN_hg	full_cost-waste	SSP1_BASE	2050	7.32452
abs	LMC	VGN_hg	full_cost-waste	SSP3_BASE	2030	5.22007
abs	LMC	VGN_hg	full_cost-waste	SSP3_BASE	2050	6.48452
abs	LIC	BMK	market	SSP2_BASE	2017	3.6948
abs	LIC	BMK	market	SSP2_BASE	2030	4.25746
abs	LIC	BMK	market	SSP2_BASE	2050	5.34119
abs	LIC	BMK	market	SSP1_BASE	2030	4.48871
abs	LIC	BMK	market	SSP1_BASE	2050	6.65348
abs	LIC	BMK	market	SSP3_BASE	2030	4.22192
abs	LIC	BMK	market	SSP3_BASE	2050	4.8169
abs	LIC	BMK	market-waste	SSP2_BASE	2017	3.37895
abs	LIC	BMK	market-waste	SSP2_BASE	2030	3.89244
abs	LIC	BMK	market-waste	SSP2_BASE	2050	4.87169
abs	LIC	BMK	market-waste	SSP1_BASE	2030	4.09751
abs	LIC	BMK	market-waste	SSP1_BASE	2050	6.04538
abs	LIC	BMK	market-waste	SSP3_BASE	2030	3.86311
abs	LIC	BMK	market-waste	SSP3_BASE	2050	4.40667
abs	LIC	BMK	market+health	SSP2_BASE	2017	3.70151
abs	LIC	BMK	market+health	SSP2_BASE	2030	4.27218
abs	LIC	BMK	market+health	SSP2_BASE	2050	5.38723
abs	LIC	BMK	market+health	SSP1_BASE	2030	4.50733
abs	LIC	BMK	market+health	SSP1_BASE	2050	6.73061
abs	LIC	BMK	market+health	SSP3_BASE	2030	4.23954
abs	LIC	BMK	market+health	SSP3_BASE	2050	4.85677
abs	LIC	BMK	market+climate	SSP2_BASE	2017	4.16688
abs	LIC	BMK	market+climate	SSP2_BASE	2030	5.06156
abs	LIC	BMK	market+climate	SSP2_BASE	2050	7.86533
abs	LIC	BMK	market+climate	SSP1_BASE	2030	5.36994
abs	LIC	BMK	market+climate	SSP1_BASE	2050	9.78027
abs	LIC	BMK	market+climate	SSP3_BASE	2030	4.98162
abs	LIC	BMK	market+climate	SSP3_BASE	2050	6.92007
abs	LIC	BMK	full_cost	SSP2_BASE	2017	4.1736
abs	LIC	BMK	full_cost	SSP2_BASE	2030	5.07629
abs	LIC	BMK	full_cost	SSP2_BASE	2050	7.91138
abs	LIC	BMK	full_cost	SSP1_BASE	2030	5.38856
abs	LIC	BMK	full_cost	SSP1_BASE	2050	9.8574
abs	LIC	BMK	full_cost	SSP3_BASE	2030	4.99924
abs	LIC	BMK	full_cost	SSP3_BASE	2050	6.95994
abs	LIC	BMK	full_cost-waste	SSP2_BASE	2017	3.80879
abs	LIC	BMK	full_cost-waste	SSP2_BASE	2030	4.62602
abs	LIC	BMK	full_cost-waste	SSP2_BASE	2050	7.15952
abs	LIC	BMK	full_cost-waste	SSP1_BASE	2030	4.90303
abs	LIC	BMK	full_cost-waste	SSP1_BASE	2050	8.89173
abs	LIC	BMK	full_cost-waste	SSP3_BASE	2030	4.56015
abs	LIC	BMK	full_cost-waste	SSP3_BASE	2050	6.3178
abs	LIC	HIC	market	SSP2_BASE	2017	6.41714
abs	LIC	HIC	market	SSP2_BASE	2030	6.91593
abs	LIC	HIC	market	SSP2_BASE	2050	7.38995
abs	LIC	HIC	market	SSP1_BASE	2030	6.50868
abs	LIC	HIC	market	SSP1_BASE	2050	7.10917
abs	LIC	HIC	market	SSP3_BASE	2030	7.07183
abs	LIC	HIC	market	SSP3_BASE	2050	7.46792
abs	LIC	HIC	market-waste	SSP2_BASE	2017	5.36942
abs	LIC	HIC	market-waste	SSP2_BASE	2030	5.78346
abs	LIC	HIC	market-waste	SSP2_BASE	2050	6.1732
abs	LIC	HIC	market-waste	SSP1_BASE	2030	5.44817
abs	LIC	HIC	market-waste	SSP1_BASE	2050	5.94328
abs	LIC	HIC	market-waste	SSP3_BASE	2030	5.91655
abs	LIC	HIC	market-waste	SSP3_BASE	2050	6.24822
abs	LIC	HIC	market+health	SSP2_BASE	2017	6.42697
abs	LIC	HIC	market+health	SSP2_BASE	2030	6.93833
abs	LIC	HIC	market+health	SSP2_BASE	2050	7.4586
abs	LIC	HIC	market+health	SSP1_BASE	2030	6.52257
abs	LIC	HIC	market+health	SSP1_BASE	2050	7.16399
abs	LIC	HIC	market+health	SSP3_BASE	2030	7.08697
abs	LIC	HIC	market+health	SSP3_BASE	2050	7.5024
abs	LIC	HIC	market+climate	SSP2_BASE	2017	7.58178
abs	LIC	HIC	market+climate	SSP2_BASE	2030	8.76168
abs	LIC	HIC	market+climate	SSP2_BASE	2050	12.3075
abs	LIC	HIC	market+climate	SSP1_BASE	2030	8.30751
abs	LIC	HIC	market+climate	SSP1_BASE	2050	11.7456
abs	LIC	HIC	market+climate	SSP3_BASE	2030	8.90397
abs	LIC	HIC	market+climate	SSP3_BASE	2050	12.3352
abs	LIC	HIC	full_cost	SSP2_BASE	2017	7.59161
abs	LIC	HIC	full_cost	SSP2_BASE	2030	8.78408
abs	LIC	HIC	full_cost	SSP2_BASE	2050	12.3761
abs	LIC	HIC	full_cost	SSP1_BASE	2030	8.32139
abs	LIC	HIC	full_cost	SSP1_BASE	2050	11.8004
abs	LIC	HIC	full_cost	SSP3_BASE	2030	8.91911
abs	LIC	HIC	full_cost	SSP3_BASE	2050	12.3697
abs	LIC	HIC	full_cost-waste	SSP2_BASE	2017	6.54389
abs	LIC	HIC	full_cost-waste	SSP2_BASE	2030	7.65161
abs	LIC	HIC	full_cost-waste	SSP2_BASE	2050	11.1594
abs	LIC	HIC	full_cost-waste	SSP1_BASE	2030	7.26088
abs	LIC	HIC	full_cost-waste	SSP1_BASE	2050	10.6345
abs	LIC	HIC	full_cost-waste	SSP3_BASE	2030	7.76383
abs	LIC	HIC	full_cost-waste	SSP3_BASE	2050	11.15
abs	LIC	PSC	market	SSP2_BASE	2017	5.34606
abs	LIC	PSC	market	SSP2_BASE	2030	5.7024
abs	LIC	PSC	market	SSP2_BASE	2050	6.43285
abs	LIC	PSC	market	SSP1_BASE	2030	5.78353
abs	LIC	PSC	market	SSP1_BASE	2050	7.53597
abs	LIC	PSC	market	SSP3_BASE	2030	5.8624
abs	LIC	PSC	market	SSP3_BASE	2050	6.34067
abs	LIC	PSC	market-waste	SSP2_BASE	2017	4.8243
abs	LIC	PSC	market-waste	SSP2_BASE	2030	5.14244
abs	LIC	PSC	market-waste	SSP2_BASE	2050	5.79427
abs	LIC	PSC	market-waste	SSP1_BASE	2030	5.20176
abs	LIC	PSC	market-waste	SSP1_BASE	2050	6.75957
abs	LIC	PSC	market-waste	SSP3_BASE	2030	5.29532
abs	LIC	PSC	market-waste	SSP3_BASE	2050	5.72282
abs	LIC	PSC	market+health	SSP2_BASE	2017	5.34659
abs	LIC	PSC	market+health	SSP2_BASE	2030	5.70337
abs	LIC	PSC	market+health	SSP2_BASE	2050	6.43724
abs	LIC	PSC	market+health	SSP1_BASE	2030	5.78477
abs	LIC	PSC	market+health	SSP1_BASE	2050	7.54048
abs	LIC	PSC	market+health	SSP3_BASE	2030	5.86435
abs	LIC	PSC	market+health	SSP3_BASE	2050	6.34321
abs	LIC	PSC	market+climate	SSP2_BASE	2017	5.7144
abs	LIC	PSC	market+climate	SSP2_BASE	2030	6.27965
abs	LIC	PSC	market+climate	SSP2_BASE	2050	7.92976
abs	LIC	PSC	market+climate	SSP1_BASE	2030	6.36243
abs	LIC	PSC	market+climate	SSP1_BASE	2050	9.07687
abs	LIC	PSC	market+climate	SSP3_BASE	2030	6.43844
abs	LIC	PSC	market+climate	SSP3_BASE	2050	7.82318
abs	LIC	PSC	full_cost	SSP2_BASE	2017	5.71492
abs	LIC	PSC	full_cost	SSP2_BASE	2030	6.28063
abs	LIC	PSC	full_cost	SSP2_BASE	2050	7.93415
abs	LIC	PSC	full_cost	SSP1_BASE	2030	6.36367
abs	LIC	PSC	full_cost	SSP1_BASE	2050	9.08139
abs	LIC	PSC	full_cost	SSP3_BASE	2030	6.44039
abs	LIC	PSC	full_cost	SSP3_BASE	2050	7.82572
abs	LIC	PSC	full_cost-waste	SSP2_BASE	2017	5.19316
abs	LIC	PSC	full_cost-waste	SSP2_BASE	2030	5.72067
abs	LIC	PSC	full_cost-waste	SSP2_BASE	2050	7.29558
abs	LIC	PSC	full_cost-waste	SSP1_BASE	2030	5.78191
abs	LIC	PSC	full_cost-waste	SSP1_BASE	2050	8.30499
abs	LIC	PSC	full_cost-waste	SSP3_BASE	2030	5.87332
abs	LIC	PSC	full_cost-waste	SSP3_BASE	2050	7.20787
abs	LIC	PSC_hg	market	SSP2_BASE	2017	5.2346
abs	LIC	PSC_hg	market	SSP2_BASE	2030	5.57414
abs	LIC	PSC_hg	market	SSP2_BASE	2050	6.27048
abs	LIC	PSC_hg	market	SSP1_BASE	2030	5.64393
abs	LIC	PSC_hg	market	SSP1_BASE	2050	7.32575
abs	LIC	PSC_hg	market	SSP3_BASE	2030	5.73342
abs	LIC	PSC_hg	market	SSP3_BASE	2050	6.19339
abs	LIC	PSC_hg	market-waste	SSP2_BASE	2017	4.7268
abs	LIC	PSC_hg	market-waste	SSP2_BASE	2030	5.03015
abs	LIC	PSC_hg	market-waste	SSP2_BASE	2050	5.65203
abs	LIC	PSC_hg	market-waste	SSP1_BASE	2030	5.07954
abs	LIC	PSC_hg	market-waste	SSP1_BASE	2050	6.57538
abs	LIC	PSC_hg	market-waste	SSP3_BASE	2030	5.18242
abs	LIC	PSC_hg	market-waste	SSP3_BASE	2050	5.59383
abs	LIC	PSC_hg	market+health	SSP2_BASE	2017	5.23505
abs	LIC	PSC_hg	market+health	SSP2_BASE	2030	5.57511
abs	LIC	PSC_hg	market+health	SSP2_BASE	2050	6.27479
abs	LIC	PSC_hg	market+health	SSP1_BASE	2030	5.64516
abs	LIC	PSC_hg	market+health	SSP1_BASE	2050	7.33023
abs	LIC	PSC_hg	market+health	SSP3_BASE	2030	5.73523
abs	LIC	PSC_hg	market+health	SSP3_BASE	2050	6.19587
abs	LIC	PSC_hg	market+climate	SSP2_BASE	2017	5.59957
abs	LIC	PSC_hg	market+climate	SSP2_BASE	2030	6.14526
abs	LIC	PSC_hg	market+climate	SSP2_BASE	2050	7.74796
abs	LIC	PSC_hg	market+climate	SSP1_BASE	2030	6.2163
abs	LIC	PSC_hg	market+climate	SSP1_BASE	2050	8.84454
abs	LIC	PSC_hg	market+climate	SSP3_BASE	2030	6.30352
abs	LIC	PSC_hg	market+climate	SSP3_BASE	2050	7.65806
abs	LIC	PSC_hg	full_cost	SSP2_BASE	2017	5.60002
abs	LIC	PSC_hg	full_cost	SSP2_BASE	2030	6.14624
abs	LIC	PSC_hg	full_cost	SSP2_BASE	2050	7.75228
abs	LIC	PSC_hg	full_cost	SSP1_BASE	2030	6.21753
abs	LIC	PSC_hg	full_cost	SSP1_BASE	2050	8.84901
abs	LIC	PSC_hg	full_cost	SSP3_BASE	2030	6.30534
abs	LIC	PSC_hg	full_cost	SSP3_BASE	2050	7.66054
abs	LIC	PSC_hg	full_cost-waste	SSP2_BASE	2017	5.09221
abs	LIC	PSC_hg	full_cost-waste	SSP2_BASE	2030	5.60225
abs	LIC	PSC_hg	full_cost-waste	SSP2_BASE	2050	7.13383
abs	LIC	PSC_hg	full_cost-waste	SSP1_BASE	2030	5.65314
abs	LIC	PSC_hg	full_cost-waste	SSP1_BASE	2050	8.09865
abs	LIC	PSC_hg	full_cost-waste	SSP3_BASE	2030	5.75434
abs	LIC	PSC_hg	full_cost-waste	SSP3_BASE	2050	7.06098
abs	LIC	VGN	market	SSP2_BASE	2017	5.21236
abs	LIC	VGN	market	SSP2_BASE	2030	5.56809
abs	LIC	VGN	market	SSP2_BASE	2050	6.32248
abs	LIC	VGN	market	SSP1_BASE	2030	5.6303
abs	LIC	VGN	market	SSP1_BASE	2050	7.45921
abs	LIC	VGN	market	SSP3_BASE	2030	5.75964
abs	LIC	VGN	market	SSP3_BASE	2050	6.24626
abs	LIC	VGN	market-waste	SSP2_BASE	2017	4.82167
abs	LIC	VGN	market-waste	SSP2_BASE	2030	5.15144
abs	LIC	VGN	market-waste	SSP2_BASE	2050	5.84494
abs	LIC	VGN	market-waste	SSP1_BASE	2030	5.19574
abs	LIC	VGN	market-waste	SSP1_BASE	2050	6.84834
abs	LIC	VGN	market-waste	SSP3_BASE	2030	5.3327
abs	LIC	VGN	market-waste	SSP3_BASE	2050	5.78474
abs	LIC	VGN	market+health	SSP2_BASE	2017	5.21249
abs	LIC	VGN	market+health	SSP2_BASE	2030	5.56837
abs	LIC	VGN	market+health	SSP2_BASE	2050	6.32477
abs	LIC	VGN	market+health	SSP1_BASE	2030	5.63089
abs	LIC	VGN	market+health	SSP1_BASE	2050	7.46141
abs	LIC	VGN	market+health	SSP3_BASE	2030	5.76104
abs	LIC	VGN	market+health	SSP3_BASE	2050	6.24745
abs	LIC	VGN	market+climate	SSP2_BASE	2017	5.53284
abs	LIC	VGN	market+climate	SSP2_BASE	2030	6.06244
abs	LIC	VGN	market+climate	SSP2_BASE	2050	7.56018
abs	LIC	VGN	market+climate	SSP1_BASE	2030	6.12346
abs	LIC	VGN	market+climate	SSP1_BASE	2050	8.71861
abs	LIC	VGN	market+climate	SSP3_BASE	2030	6.25474
abs	LIC	VGN	market+climate	SSP3_BASE	2050	7.49263
abs	LIC	VGN	full_cost	SSP2_BASE	2017	5.53297
abs	LIC	VGN	full_cost	SSP2_BASE	2030	6.06272
abs	LIC	VGN	full_cost	SSP2_BASE	2050	7.56247
abs	LIC	VGN	full_cost	SSP1_BASE	2030	6.12405
abs	LIC	VGN	full_cost	SSP1_BASE	2050	8.72081
abs	LIC	VGN	full_cost	SSP3_BASE	2030	6.25614
abs	LIC	VGN	full_cost	SSP3_BASE	2050	7.49382
abs	LIC	VGN	full_cost-waste	SSP2_BASE	2017	5.14229
abs	LIC	VGN	full_cost-waste	SSP2_BASE	2030	5.64606
abs	LIC	VGN	full_cost-waste	SSP2_BASE	2050	7.08493
abs	LIC	VGN	full_cost-waste	SSP1_BASE	2030	5.6895
abs	LIC	VGN	full_cost-waste	SSP1_BASE	2050	8.10994
abs	LIC	VGN	full_cost-waste	SSP3_BASE	2030	5.8292
abs	LIC	VGN	full_cost-waste	SSP3_BASE	2050	7.0323
abs	LIC	FLX	market	SSP2_BASE	2017	5.17637
abs	LIC	FLX	market	SSP2_BASE	2030	5.49668
abs	LIC	FLX	market	SSP2_BASE	2050	6.11451
abs	LIC	FLX	market	SSP1_BASE	2030	5.50188
abs	LIC	FLX	market	SSP1_BASE	2050	7.02767
abs	LIC	FLX	market	SSP3_BASE	2030	5.66544
abs	LIC	FLX	market	SSP3_BASE	2050	6.04972
abs	LIC	FLX	market-waste	SSP2_BASE	2017	4.71078
abs	LIC	FLX	market-waste	SSP2_BASE	2030	5.00306
abs	LIC	FLX	market-waste	SSP2_BASE	2050	5.56773
abs	LIC	FLX	market-waste	SSP1_BASE	2030	5.00023
abs	LIC	FLX	market-waste	SSP1_BASE	2050	6.3772
abs	LIC	FLX	market-waste	SSP3_BASE	2030	5.16221
abs	LIC	FLX	market-waste	SSP3_BASE	2050	5.51578
abs	LIC	FLX	market+health	SSP2_BASE	2017	5.17696
abs	LIC	FLX	market+health	SSP2_BASE	2030	5.4979
abs	LIC	FLX	market+health	SSP2_BASE	2050	6.11972
abs	LIC	FLX	market+health	SSP1_BASE	2030	5.50314
abs	LIC	FLX	market+health	SSP1_BASE	2050	7.03258
abs	LIC	FLX	market+health	SSP3_BASE	2030	5.66755
abs	LIC	FLX	market+health	SSP3_BASE	2050	6.05235
abs	LIC	FLX	market+climate	SSP2_BASE	2017	5.60847
abs	LIC	FLX	market+climate	SSP2_BASE	2030	6.17342
abs	LIC	FLX	market+climate	SSP2_BASE	2050	7.86735
abs	LIC	FLX	market+climate	SSP1_BASE	2030	6.18135
abs	LIC	FLX	market+climate	SSP1_BASE	2050	8.81973
abs	LIC	FLX	market+climate	SSP3_BASE	2030	6.33963
abs	LIC	FLX	market+climate	SSP3_BASE	2050	7.78354
abs	LIC	FLX	full_cost	SSP2_BASE	2017	5.60905
abs	LIC	FLX	full_cost	SSP2_BASE	2030	6.17464
abs	LIC	FLX	full_cost	SSP2_BASE	2050	7.87256
abs	LIC	FLX	full_cost	SSP1_BASE	2030	6.18262
abs	LIC	FLX	full_cost	SSP1_BASE	2050	8.82464
abs	LIC	FLX	full_cost	SSP3_BASE	2030	6.34174
abs	LIC	FLX	full_cost	SSP3_BASE	2050	7.78617
abs	LIC	FLX	full_cost-waste	SSP2_BASE	2017	5.14346
abs	LIC	FLX	full_cost-waste	SSP2_BASE	2030	5.68102
abs	LIC	FLX	full_cost-waste	SSP2_BASE	2050	7.32577
abs	LIC	FLX	full_cost-waste	SSP1_BASE	2030	5.68098
abs	LIC	FLX	full_cost-waste	SSP1_BASE	2050	8.17417
abs	LIC	FLX	full_cost-waste	SSP3_BASE	2030	5.83851
abs	LIC	FLX	full_cost-waste	SSP3_BASE	2050	7.25223
abs	LIC	VEG	market	SSP2_BASE	2017	4.93708
abs	LIC	VEG	market	SSP2_BASE	2030	5.24689
abs	LIC	VEG	market	SSP2_BASE	2050	5.89291
abs	LIC	VEG	market	SSP1_BASE	2030	5.30103
abs	LIC	VEG	market	SSP1_BASE	2050	6.94788
abs	LIC	VEG	market	SSP3_BASE	2030	5.43042
abs	LIC	VEG	market	SSP3_BASE	2050	5.85312
abs	LIC	VEG	market-waste	SSP2_BASE	2017	4.57315
abs	LIC	VEG	market-waste	SSP2_BASE	2030	4.86143
abs	LIC	VEG	market-waste	SSP2_BASE	2050	5.45698
abs	LIC	VEG	market-waste	SSP1_BASE	2030	4.89949
abs	LIC	VEG	market-waste	SSP1_BASE	2050	6.38863
abs	LIC	VEG	market-waste	SSP3_BASE	2030	5.03458
abs	LIC	VEG	market-waste	SSP3_BASE	2050	5.42749
abs	LIC	VEG	market+health	SSP2_BASE	2017	4.93743
abs	LIC	VEG	market+health	SSP2_BASE	2030	5.24756
abs	LIC	VEG	market+health	SSP2_BASE	2050	5.89652
abs	LIC	VEG	market+health	SSP1_BASE	2030	5.302
abs	LIC	VEG	market+health	SSP1_BASE	2050	6.95155
abs	LIC	VEG	market+health	SSP3_BASE	2030	5.43208
abs	LIC	VEG	market+health	SSP3_BASE	2050	5.85507
abs	LIC	VEG	market+climate	SSP2_BASE	2017	5.28398
abs	LIC	VEG	market+climate	SSP2_BASE	2030	5.78573
abs	LIC	VEG	market+climate	SSP2_BASE	2050	7.271
abs	LIC	VEG	market+climate	SSP1_BASE	2030	5.84037
abs	LIC	VEG	market+climate	SSP1_BASE	2050	8.36071
abs	LIC	VEG	market+climate	SSP3_BASE	2030	5.96836
abs	LIC	VEG	market+climate	SSP3_BASE	2050	7.22141
abs	LIC	VEG	full_cost	SSP2_BASE	2017	5.28433
abs	LIC	VEG	full_cost	SSP2_BASE	2030	5.78639
abs	LIC	VEG	full_cost	SSP2_BASE	2050	7.27461
abs	LIC	VEG	full_cost	SSP1_BASE	2030	5.84134
abs	LIC	VEG	full_cost	SSP1_BASE	2050	8.36437
abs	LIC	VEG	full_cost	SSP3_BASE	2030	5.97002
abs	LIC	VEG	full_cost	SSP3_BASE	2050	7.22336
abs	LIC	VEG	full_cost-waste	SSP2_BASE	2017	4.9204
abs	LIC	VEG	full_cost-waste	SSP2_BASE	2030	5.40093
abs	LIC	VEG	full_cost-waste	SSP2_BASE	2050	6.83868
abs	LIC	VEG	full_cost-waste	SSP1_BASE	2030	5.43981
abs	LIC	VEG	full_cost-waste	SSP1_BASE	2050	7.80511
abs	LIC	VEG	full_cost-waste	SSP3_BASE	2030	5.57418
abs	LIC	VEG	full_cost-waste	SSP3_BASE	2050	6.79773
abs	LIC	VEG_hg	market	SSP2_BASE	2017	4.75817
abs	LIC	VEG_hg	market	SSP2_BASE	2030	5.04674
abs	LIC	VEG_hg	market	SSP2_BASE	2050	5.64934
abs	LIC	VEG_hg	market	SSP1_BASE	2030	5.08777
abs	LIC	VEG_hg	market	SSP1_BASE	2050	6.64354
abs	LIC	VEG_hg	market	SSP3_BASE	2030	5.22725
abs	LIC	VEG_hg	market	SSP3_BASE	2050	5.62646
abs	LIC	VEG_hg	market-waste	SSP2_BASE	2017	4.41647
abs	LIC	VEG_hg	market-waste	SSP2_BASE	2030	4.68607
abs	LIC	VEG_hg	market-waste	SSP2_BASE	2050	5.24348
abs	LIC	VEG_hg	market-waste	SSP1_BASE	2030	4.71264
abs	LIC	VEG_hg	market-waste	SSP1_BASE	2050	6.12181
abs	LIC	VEG_hg	market-waste	SSP3_BASE	2030	4.85659
abs	LIC	VEG_hg	market-waste	SSP3_BASE	2050	5.22884
abs	LIC	VEG_hg	market+health	SSP2_BASE	2017	4.75855
abs	LIC	VEG_hg	market+health	SSP2_BASE	2030	5.04756
abs	LIC	VEG_hg	market+health	SSP2_BASE	2050	5.65321
abs	LIC	VEG_hg	market+health	SSP1_BASE	2030	5.08886
abs	LIC	VEG_hg	market+health	SSP1_BASE	2050	6.64755
abs	LIC	VEG_hg	market+health	SSP3_BASE	2030	5.22894
abs	LIC	VEG_hg	market+health	SSP3_BASE	2050	5.62861
abs	LIC	VEG_hg	market+climate	SSP2_BASE	2017	5.09985
abs	LIC	VEG_hg	market+climate	SSP2_BASE	2030	5.57632
abs	LIC	VEG_hg	market+climate	SSP2_BASE	2050	6.999
abs	LIC	VEG_hg	market+climate	SSP1_BASE	2030	5.61741
abs	LIC	VEG_hg	market+climate	SSP1_BASE	2050	8.02499
abs	LIC	VEG_hg	market+climate	SSP3_BASE	2030	5.75616
abs	LIC	VEG_hg	market+climate	SSP3_BASE	2050	6.96806
abs	LIC	VEG_hg	full_cost	SSP2_BASE	2017	5.10023
abs	LIC	VEG_hg	full_cost	SSP2_BASE	2030	5.57714
abs	LIC	VEG_hg	full_cost	SSP2_BASE	2050	7.00287
abs	LIC	VEG_hg	full_cost	SSP1_BASE	2030	5.6185
abs	LIC	VEG_hg	full_cost	SSP1_BASE	2050	8.029
abs	LIC	VEG_hg	full_cost	SSP3_BASE	2030	5.75785
abs	LIC	VEG_hg	full_cost	SSP3_BASE	2050	6.97021
abs	LIC	VEG_hg	full_cost-waste	SSP2_BASE	2017	4.75853
abs	LIC	VEG_hg	full_cost-waste	SSP2_BASE	2030	5.21647
abs	LIC	VEG_hg	full_cost-waste	SSP2_BASE	2050	6.59701
abs	LIC	VEG_hg	full_cost-waste	SSP1_BASE	2030	5.24337
abs	LIC	VEG_hg	full_cost-waste	SSP1_BASE	2050	7.50727
abs	LIC	VEG_hg	full_cost-waste	SSP3_BASE	2030	5.38718
abs	LIC	VEG_hg	full_cost-waste	SSP3_BASE	2050	6.57259
abs	LIC	VGN_hg	market	SSP2_BASE	2017	4.83746
abs	LIC	VGN_hg	market	SSP2_BASE	2030	5.13752
abs	LIC	VGN_hg	market	SSP2_BASE	2050	5.76816
abs	LIC	VGN_hg	market	SSP1_BASE	2030	5.17118
abs	LIC	VGN_hg	market	SSP1_BASE	2050	6.7624
abs	LIC	VGN_hg	market	SSP3_BASE	2030	5.32762
abs	LIC	VGN_hg	market	SSP3_BASE	2050	5.75548
abs	LIC	VGN_hg	market-waste	SSP2_BASE	2017	4.49366
abs	LIC	VGN_hg	market-waste	SSP2_BASE	2030	4.77449
abs	LIC	VGN_hg	market-waste	SSP2_BASE	2050	5.35934
abs	LIC	VGN_hg	market-waste	SSP1_BASE	2030	4.79377
abs	LIC	VGN_hg	market-waste	SSP1_BASE	2050	6.23772
abs	LIC	VGN_hg	market-waste	SSP3_BASE	2030	4.95452
abs	LIC	VGN_hg	market-waste	SSP3_BASE	2050	5.35494
abs	LIC	VGN_hg	market+health	SSP2_BASE	2017	4.83775
abs	LIC	VGN_hg	market+health	SSP2_BASE	2030	5.13814
abs	LIC	VGN_hg	market+health	SSP2_BASE	2050	5.77135
abs	LIC	VGN_hg	market+health	SSP1_BASE	2030	5.17209
abs	LIC	VGN_hg	market+health	SSP1_BASE	2050	6.76577
abs	LIC	VGN_hg	market+health	SSP3_BASE	2030	5.32914
abs	LIC	VGN_hg	market+health	SSP3_BASE	2050	5.75723
abs	LIC	VGN_hg	market+climate	SSP2_BASE	2017	5.14746
abs	LIC	VGN_hg	market+climate	SSP2_BASE	2030	5.61285
abs	LIC	VGN_hg	market+climate	SSP2_BASE	2050	6.94377
abs	LIC	VGN_hg	market+climate	SSP1_BASE	2030	5.64434
abs	LIC	VGN_hg	market+climate	SSP1_BASE	2050	7.95251
abs	LIC	VGN_hg	market+climate	SSP3_BASE	2030	5.80435
abs	LIC	VGN_hg	market+climate	SSP3_BASE	2050	6.94611
abs	LIC	VGN_hg	full_cost	SSP2_BASE	2017	5.14774
abs	LIC	VGN_hg	full_cost	SSP2_BASE	2030	5.61347
abs	LIC	VGN_hg	full_cost	SSP2_BASE	2050	6.94695
abs	LIC	VGN_hg	full_cost	SSP1_BASE	2030	5.64526
abs	LIC	VGN_hg	full_cost	SSP1_BASE	2050	7.95588
abs	LIC	VGN_hg	full_cost	SSP3_BASE	2030	5.80587
abs	LIC	VGN_hg	full_cost	SSP3_BASE	2050	6.94786
abs	LIC	VGN_hg	full_cost-waste	SSP2_BASE	2017	4.80393
abs	LIC	VGN_hg	full_cost-waste	SSP2_BASE	2030	5.25044
abs	LIC	VGN_hg	full_cost-waste	SSP2_BASE	2050	6.53813
abs	LIC	VGN_hg	full_cost-waste	SSP1_BASE	2030	5.26785
abs	LIC	VGN_hg	full_cost-waste	SSP1_BASE	2050	7.4312
abs	LIC	VGN_hg	full_cost-waste	SSP3_BASE	2030	5.43278
abs	LIC	VGN_hg	full_cost-waste	SSP3_BASE	2050	6.54732
abs	ALB	BMK	market	SSP2_BASE	2017	9.76005
abs	ALB	BMK	market	SSP2_BASE	2030	10.7149
abs	ALB	BMK	market	SSP2_BASE	2050	11.8965
abs	ALB	BMK	market	SSP1_BASE	2030	11.0846
abs	ALB	BMK	market	SSP1_BASE	2050	13.8776
abs	ALB	BMK	market	SSP3_BASE	2030	10.6565
abs	ALB	BMK	market	SSP3_BASE	2050	11.0624
abs	ALB	BMK	market-waste	SSP2_BASE	2017	8.18587
abs	ALB	BMK	market-waste	SSP2_BASE	2030	8.97273
abs	ALB	BMK	market-waste	SSP2_BASE	2050	9.9326
abs	ALB	BMK	market-waste	SSP1_BASE	2030	9.26411
abs	ALB	BMK	market-waste	SSP1_BASE	2050	11.537
abs	ALB	BMK	market-waste	SSP3_BASE	2030	8.92576
abs	ALB	BMK	market-waste	SSP3_BASE	2050	9.24711
abs	ALB	BMK	market+health	SSP2_BASE	2017	9.90898
abs	ALB	BMK	market+health	SSP2_BASE	2030	10.9175
abs	ALB	BMK	market+health	SSP2_BASE	2050	12.4248
abs	ALB	BMK	market+health	SSP1_BASE	2030	11.2728
abs	ALB	BMK	market+health	SSP1_BASE	2050	14.1766
abs	ALB	BMK	market+health	SSP3_BASE	2030	10.8685
abs	ALB	BMK	market+health	SSP3_BASE	2050	11.5657
abs	ALB	BMK	market+climate	SSP2_BASE	2017	10.6778
abs	ALB	BMK	market+climate	SSP2_BASE	2030	12.187
abs	ALB	BMK	market+climate	SSP2_BASE	2050	15.7051
abs	ALB	BMK	market+climate	SSP1_BASE	2030	12.5943
abs	ALB	BMK	market+climate	SSP1_BASE	2050	17.8632
abs	ALB	BMK	market+climate	SSP3_BASE	2030	12.1045
abs	ALB	BMK	market+climate	SSP3_BASE	2050	14.7451
abs	ALB	BMK	full_cost	SSP2_BASE	2017	10.8267
abs	ALB	BMK	full_cost	SSP2_BASE	2030	12.3897
abs	ALB	BMK	full_cost	SSP2_BASE	2050	16.2334
abs	ALB	BMK	full_cost	SSP1_BASE	2030	12.7824
abs	ALB	BMK	full_cost	SSP1_BASE	2050	18.1621
abs	ALB	BMK	full_cost	SSP3_BASE	2030	12.3164
abs	ALB	BMK	full_cost	SSP3_BASE	2050	15.2484
abs	ALB	BMK	full_cost-waste	SSP2_BASE	2017	9.12785
abs	ALB	BMK	full_cost-waste	SSP2_BASE	2030	10.4451
abs	ALB	BMK	full_cost-waste	SSP2_BASE	2050	13.7314
abs	ALB	BMK	full_cost-waste	SSP1_BASE	2030	10.7496
abs	ALB	BMK	full_cost-waste	SSP1_BASE	2050	15.2372
abs	ALB	BMK	full_cost-waste	SSP3_BASE	2030	10.3875
abs	ALB	BMK	full_cost-waste	SSP3_BASE	2050	12.918
abs	ALB	HIC	market	SSP2_BASE	2017	7.17219
abs	ALB	HIC	market	SSP2_BASE	2030	7.69409
abs	ALB	HIC	market	SSP2_BASE	2050	8.22609
abs	ALB	HIC	market	SSP1_BASE	2030	7.41294
abs	ALB	HIC	market	SSP1_BASE	2050	8.37477
abs	ALB	HIC	market	SSP3_BASE	2030	7.76984
abs	ALB	HIC	market	SSP3_BASE	2050	8.04881
abs	ALB	HIC	market-waste	SSP2_BASE	2017	5.92846
abs	ALB	HIC	market-waste	SSP2_BASE	2030	6.3585
abs	ALB	HIC	market-waste	SSP2_BASE	2050	6.7933
abs	ALB	HIC	market-waste	SSP1_BASE	2030	6.1271
abs	ALB	HIC	market-waste	SSP1_BASE	2050	6.91642
abs	ALB	HIC	market-waste	SSP3_BASE	2030	6.42137
abs	ALB	HIC	market-waste	SSP3_BASE	2050	6.64856
abs	ALB	HIC	market+health	SSP2_BASE	2017	7.35026
abs	ALB	HIC	market+health	SSP2_BASE	2030	7.9336
abs	ALB	HIC	market+health	SSP2_BASE	2050	8.83401
abs	ALB	HIC	market+health	SSP1_BASE	2030	7.57219
abs	ALB	HIC	market+health	SSP1_BASE	2050	8.58739
abs	ALB	HIC	market+health	SSP3_BASE	2030	7.97117
abs	ALB	HIC	market+health	SSP3_BASE	2050	8.52845
abs	ALB	HIC	market+climate	SSP2_BASE	2017	7.95569
abs	ALB	HIC	market+climate	SSP2_BASE	2030	8.93776
abs	ALB	HIC	market+climate	SSP2_BASE	2050	11.383
abs	ALB	HIC	market+climate	SSP1_BASE	2030	8.62847
abs	ALB	HIC	market+climate	SSP1_BASE	2050	11.3732
abs	ALB	HIC	market+climate	SSP3_BASE	2030	9.00592
abs	ALB	HIC	market+climate	SSP3_BASE	2050	11.1879
abs	ALB	HIC	full_cost	SSP2_BASE	2017	8.13376
abs	ALB	HIC	full_cost	SSP2_BASE	2030	9.17727
abs	ALB	HIC	full_cost	SSP2_BASE	2050	11.9909
abs	ALB	HIC	full_cost	SSP1_BASE	2030	8.78772
abs	ALB	HIC	full_cost	SSP1_BASE	2050	11.5859
abs	ALB	HIC	full_cost	SSP3_BASE	2030	9.20726
abs	ALB	HIC	full_cost	SSP3_BASE	2050	11.6675
abs	ALB	HIC	full_cost-waste	SSP2_BASE	2017	6.89004
abs	ALB	HIC	full_cost-waste	SSP2_BASE	2030	7.84167
abs	ALB	HIC	full_cost-waste	SSP2_BASE	2050	10.5581
abs	ALB	HIC	full_cost-waste	SSP1_BASE	2030	7.50187
abs	ALB	HIC	full_cost-waste	SSP1_BASE	2050	10.1275
abs	ALB	HIC	full_cost-waste	SSP3_BASE	2030	7.85878
abs	ALB	HIC	full_cost-waste	SSP3_BASE	2050	10.2673
abs	ALB	PSC	market	SSP2_BASE	2017	10.1885
abs	ALB	PSC	market	SSP2_BASE	2030	11.0173
abs	ALB	PSC	market	SSP2_BASE	2050	12.2132
abs	ALB	PSC	market	SSP1_BASE	2030	11.6008
abs	ALB	PSC	market	SSP1_BASE	2050	14.6344
abs	ALB	PSC	market	SSP3_BASE	2030	11.0289
abs	ALB	PSC	market	SSP3_BASE	2050	11.6486
abs	ALB	PSC	market-waste	SSP2_BASE	2017	8.25915
abs	ALB	PSC	market-waste	SSP2_BASE	2030	8.92665
abs	ALB	PSC	market-waste	SSP2_BASE	2050	9.88055
abs	ALB	PSC	market-waste	SSP1_BASE	2030	9.40476
abs	ALB	PSC	market-waste	SSP1_BASE	2050	11.8689
abs	ALB	PSC	market-waste	SSP3_BASE	2030	8.93594
abs	ALB	PSC	market-waste	SSP3_BASE	2050	9.41313
abs	ALB	PSC	market+health	SSP2_BASE	2017	10.2044
abs	ALB	PSC	market+health	SSP2_BASE	2030	11.03
abs	ALB	PSC	market+health	SSP2_BASE	2050	12.3399
abs	ALB	PSC	market+health	SSP1_BASE	2030	11.6179
abs	ALB	PSC	market+health	SSP1_BASE	2050	14.6516
abs	ALB	PSC	market+health	SSP3_BASE	2030	11.0467
abs	ALB	PSC	market+health	SSP3_BASE	2050	11.7705
abs	ALB	PSC	market+climate	SSP2_BASE	2017	10.6982
abs	ALB	PSC	market+climate	SSP2_BASE	2030	11.8289
abs	ALB	PSC	market+climate	SSP2_BASE	2050	14.3261
abs	ALB	PSC	market+climate	SSP1_BASE	2030	12.4268
[truncated: 113,011 more rows]

## Sheet: table
Cost-of-diet estimates:
Metric: absolute values in USD per person per day (abs), and combinations of absolute values for benchmark diets and percentage changes with respect to benchmark diets (abs+pct)
Diet scenarios: diet scenarios, including benchmark diets (BMK), the average diet in high-income countries (HIC), as well as flexitarian (FLX), pescatarian (PSC), vegetarian (VEG), and vegan dietary patterns, including with greater emphasis on whole grains (_hg)
Cost item: market costs (market), market costs with waste halved (market-waste), market costs with health costs included (market+health), market costs with climate-change costs included (market+climate), market costs with health and climate-change costs included (full_cost), and market costs with health and climate-change costs and waste halved (full_cost-waste)
Region: countries (ISO3 code) and regions, including high-income (HIC), upper middle-income (UMC), lower middle-income (LMC), low-income (LIC), and all regions (all-r)
Year: year of analysis, including 2017, 2030, and 2050
Development scenario: middle-of-the-road development (SSP2_BASE), more optimistic development (SSP1_BASE), and more pessimistic development (SSP3_BASE)
Region	all-r
Metric	abs+pct
Sum of Value	Column Labels
Row Labels	market	market-waste	market+health	market+climate	full_cost	full_cost-waste
2017
SSP2_BASE
BMK	5.71318		5.96757	6.41176	6.66615
HIC	0.158773	-0.0346673	0.152621	0.192628	0.185829	0.0200425
FLX	0.0181923	-0.107072	-0.0193303	-0.0197803	-0.0519216	-0.159279
PSC	0.125659	-0.030413	0.0827792	0.0749155	0.0384661	-0.0952939
PSC_hg	0.0938056	-0.0573732	0.0525324	0.0459555	0.0108336	-0.118733
VEG	-0.0614938	-0.158968	-0.0971609	-0.107521	-0.137694	-0.221233
VEG_hg	-0.108151	-0.198529	-0.141223	-0.149913	-0.177925	-0.255384
VGN	0.00457274	-0.10344	-0.0351772	-0.0565657	-0.0898169	-0.182388
VGN_hg	-0.109033	-0.199938	-0.142679	-0.159823	-0.188005	-0.265914
2050
SSP2_BASE
BMK	7.18083		7.83602	10.1686	10.8237
HIC	0.0554626	-0.121861	0.0596121	0.154907	0.151891	0.0342493
FLX	-0.0531325	-0.169049	-0.123897	-0.146864	-0.192421	-0.269324
PSC	0.0562795	-0.0897955	-0.0252666	-0.0708133	-0.122157	-0.219067
PSC_hg	0.0238014	-0.117439	-0.0544719	-0.0957442	-0.145175	-0.238879
VEG	-0.117885	-0.209692	-0.186345	-0.238856	-0.281096	-0.342004
VEG_hg	-0.165245	-0.250058	-0.228421	-0.27513	-0.314215	-0.370483
VGN	-0.0418577	-0.14499	-0.118601	-0.204619	-0.250326	-0.318748
VGN_hg	-0.162544	-0.247941	-0.227073	-0.297013	-0.335589	-0.392244
SSP1_BASE
BMK	7.83157		8.47156	10.9792	11.6192
HIC	-0.0602895	-0.218084	-0.0812754	0.0239359	0.00399588	-0.102361
FLX	-0.0323827	-0.154812	-0.0981012	-0.133512	-0.175857	-0.258376
PSC	0.0981818	-0.0576025	0.0213212	-0.0411869	-0.0895494	-0.194551
PSC_hg	0.0599702	-0.0901171	-0.0129667	-0.0704379	-0.116433	-0.217595
VEG	-0.0677023	-0.171711	-0.133297	-0.202913	-0.243291	-0.313395
VEG_hg	-0.122349	-0.218258	-0.182034	-0.244679	-0.281457	-0.346101
VGN	0.0165961	-0.100108	-0.0568609	-0.16112	-0.204888	-0.283549
VGN_hg	-0.120448	-0.216841	-0.181148	-0.265878	-0.302124	-0.367094
SSP3_BASE
BMK	6.48668		7.32956	9.18417	10.027
HIC	0.172034	-0.0228678	0.114981	0.282881	0.231858	0.105773
FLX	0.0200226	-0.0988805	-0.0858054	-0.0798333	-0.148797	-0.225718
PSC	0.132387	-0.0172699	0.0128725	-0.00237579	-0.0784101	-0.175226
PSC_hg	0.101221	-0.0438318	-0.0144565	-0.0264503	-0.100276	-0.194113
VEG	-0.0447829	-0.13839	-0.145418	-0.174958	-0.237577	-0.298133
VEG_hg	-0.0914842	-0.178262	-0.185901	-0.210915	-0.269892	-0.326031
VGN	0.036705	-0.0681519	-0.0754774	-0.137876	-0.205204	-0.273038
VGN_hg	-0.0829465	-0.170482	-0.179734	-0.229802	-0.288207	-0.344836
